# Supplementary material for: Resurgence of SARS-CoV-2 Delta after Omicron variant superinfection in an immunocompromised pediatric patient
Source: Virol J. 2023 Oct 27;20:246. doi: 10.1186/s12985-023-02186-w (PMC10604949; doi:10.1186/s12985-023-02186-w)
Supplement: Supplementary file 2 — Supplementary Material 2 [file 12985_2023_2186_MOESM2_ESM.xlsx]

## Sheet: Table S1a
Table S1a. Summary of sequence Information for each specimen and run. This table provides an overview of the sequence information used in the analysis presented in Figure 2A, such as the GISAID Epi-ISL Identifiers, collection date, location of origin, total number of missing values (ns), assigned Pangolin lineage, and contributing authors.
Sample/Run	Used in Figure 2A	gisaid_epi_isl	collection date	Location	Notes	Total missing (ns)	Pangolin lineage	Authors
D4_Run1	Yes	EPI_ISL_12568371	2022-01-05	North America / USA / Illinois / Chicago	D4 consensus sequences from both runs are identical, with the only difference being the number of missing nucleotides.	80	AY.118	Ramon Lorenzo-Redondo, Lacy M. Simons, Taylor J. Dean, Michael G. Ison, Xiaotian, Zheng, William J. Muller, Larry K. Kociolek, Judd F. Hultquist, Egon A. Ozer
D4_Run2	No	Not depositted	2022-01-05	North America / USA / Illinois / Chicago	D4 consensus sequences from both runs are identical, with the only difference being the number of missing nucleotides.	91	AY.118	Ramon Lorenzo-Redondo, Lacy M. Simons, Taylor J. Dean, Michael G. Ison, Xiaotian, Zheng, William J. Muller, Larry K. Kociolek, Judd F. Hultquist, Egon A. Ozer
D13_Run1	Yes	EPI_ISL_9912751	2022-01-14	North America / USA / Illinois / Chicago	D13 consensus sequences from both runs are identical, with the only difference being the number of missing nucleotides.	74	AY.118	Ramon Lorenzo-Redondo, Lacy M. Simons, Taylor J. Dean, Michael G. Ison, Xiaotian, Zheng, William J. Muller, Larry K. Kociolek, Judd F. Hultquist, Egon A. Ozer
D13_Run2	No	Not depositted	2022-01-14	North America / USA / Illinois / Chicago	D13 consensus sequences from both runs are identical, with the only difference being the number of missing nucleotides.	314	AY.118	Ramon Lorenzo-Redondo, Lacy M. Simons, Taylor J. Dean, Michael G. Ison, Xiaotian, Zheng, William J. Muller, Larry K. Kociolek, Judd F. Hultquist, Egon A. Ozer
D18_Run1	No	Not depositted	2022-01-19	North America / USA / Illinois / Chicago	D18 consensus sequences from two separate runs are nearly identical, with two differences. In the first run (D18_Run1), there are frameshift deletions at positions 28249-28250 and 28363-28370. However, in the second run (D18_Run2), the same region that was deleted in the first run (28363-28370) appears as an unsequenced area, leading to missing nucleotides. There is also one additional nuecleotid…	76	BA.1	Ramon Lorenzo-Redondo, Lacy M. Simons, Arghavan Alisoltanidehkordi, Taylor J. Dean, Michael G. Ison, Xiaotian, Zheng, William J. Muller, Larry K. Kociolek, Judd F. Hultquist, Egon A. Ozer
D18_Run2	Yes	EPI_ISL_17660283	2022-01-19	North America / USA / Illinois / Chicago	D18 consensus sequences from two separate runs are nearly identical, with two differences. In the first run (D18_Run1), there are frameshift deletions at positions 28249-28250 and 28363-28370. However, in the second run (D18_Run2), the same region that was deleted in the first run (28363-28370) appears as an unsequenced area, leading to missing nucleotides. There is also one additional nuecleotid…	152	BA.1	Ramon Lorenzo-Redondo, Lacy M. Simons, Arghavan Alisoltanidehkordi, Taylor J. Dean, Michael G. Ison, Xiaotian, Zheng, William J. Muller, Larry K. Kociolek, Judd F. Hultquist, Egon A. Ozer
D22_Run1	Yes	EPI_ISL_17660282	2022-01-23	North America / USA / Illinois / Chicago	D22 consensus sequences from two separate runs are nearly identical, except second run (D22_Run2) includes two nuecleotide substitutions A27899G and T27904C which the second one leads to a missense mutation (ORF8:L4P).	69	BA.1	Ramon Lorenzo-Redondo, Lacy M. Simons, Arghavan Alisoltanidehkordi, Taylor J. Dean, Michael G. Ison, Xiaotian, Zheng, William J. Muller, Larry K. Kociolek, Judd F. Hultquist, Egon A. Ozer
D22_Run2	No	Not depositted	2022-01-23	North America / USA / Illinois / Chicago	D22 consensus sequences from two separate runs are nearly identical, except second run (D22_Run2) includes two nuecleotide substitutions A27899G and T27904C which the second one leads to a missense mutation (ORF8:L4P).	180	BA.1	Ramon Lorenzo-Redondo, Lacy M. Simons, Arghavan Alisoltanidehkordi, Taylor J. Dean, Michael G. Ison, Xiaotian, Zheng, William J. Muller, Larry K. Kociolek, Judd F. Hultquist, Egon A. Ozer
D31_Run1	Yes	EPI_ISL_12568372	2022-02-01	North America / USA / Illinois / Chicago	D31 consensus sequences from two separate runs are nearly identical except one additional nuecleotide substitution in second run D31_Run2 (A20055G).	110	AY.118	Ramon Lorenzo-Redondo, Lacy M. Simons, Taylor J. Dean, Michael G. Ison, Xiaotian, Zheng, William J. Muller, Larry K. Kociolek, Judd F. Hultquist, Egon A. Ozer
D31_Run2	No	Not depositted	2022-02-01	North America / USA / Illinois / Chicago	D31 consensus sequences from two separate runs are nearly identical except one additional nuecleotide substitution in second run D31_Run2 (A20055G).	103	AY.118	Ramon Lorenzo-Redondo, Lacy M. Simons, Taylor J. Dean, Michael G. Ison, Xiaotian, Zheng, William J. Muller, Larry K. Kociolek, Judd F. Hultquist, Egon A. Ozer
D36_Run1	Yes	EPI_ISL_12568373	2022-02-06	North America / USA / Illinois / Chicago	D36 has one run	107	AY.118	Ramon Lorenzo-Redondo, Lacy M. Simons, Taylor J. Dean, Michael G. Ison, Xiaotian, Zheng, William J. Muller, Larry K. Kociolek, Judd F. Hultquist, Egon A. Ozer
D41_Run1	Yes	EPI_ISL_17854431	2022-02-11	North America / USA / Illinois / Chicago	D41 has one run. Como two additional nuecleotide substitutions C19955T and A20055G which the first one leads to a missense mutation (nsp15 T112I ).	112	AY.118	Ramon Lorenzo-Redondo, Lacy M. Simons, Arghavan Alisoltanidehkordi, Taylor J. Dean, Michael G. Ison, Xiaotian, Zheng, William J. Muller, Larry K. Kociolek, Judd F. Hultquist, Egon A. Ozer

## Sheet: Table S1b
Table S1b. GISAID Identifiers were used in this study. List of GISAID EPI IDs, along with information about the submitters, used to generate Figure 2B and 2C..
gisaid_epi_isl	collection date	location	Pangolin lineage	authors
EPI_ISL_10072740	2022-02-07	North America / USA / Illinois / COOK	BA.1.1	Bryan Sim, Gordon McCall
EPI_ISL_10072767	2022-02-05	North America / USA / Illinois / COOK	BA.1.1	Bryan Sim, Gordon McCall
EPI_ISL_10072774	2022-02-06	North America / USA / Illinois / COOK	BA.1.1	Bryan Sim, Gordon McCall
EPI_ISL_10386121	2022-01-29	North America / USA / Illinois / Chicago	BA.1.1	Ramon Lorenzo-Redondo, Lacy M. Simons, Taylor J. Dean, Chad J. Achenbach, Lawrence J. Jennings, Chao Qi, Michael G. Ison, Judd F. Hultquist, Egon A. Ozer
EPI_ISL_10386127	2022-01-27	North America / USA / Illinois / Chicago	BA.1.1	Ramon Lorenzo-Redondo, Lacy M. Simons, Taylor J. Dean, Chad J. Achenbach, Lawrence J. Jennings, Chao Qi, Michael G. Ison, Judd F. Hultquist, Egon A. Ozer
EPI_ISL_10386133	2022-01-29	North America / USA / Illinois / Cook County	BA.1.1.7	Ramon Lorenzo-Redondo, Lacy M. Simons, Taylor J. Dean, Chad J. Achenbach, Lawrence J. Jennings, Chao Qi, Michael G. Ison, Judd F. Hultquist, Egon A. Ozer
EPI_ISL_10386137	2022-01-29	North America / USA / Illinois / Chicago	BA.1.15	Ramon Lorenzo-Redondo, Lacy M. Simons, Taylor J. Dean, Chad J. Achenbach, Lawrence J. Jennings, Chao Qi, Michael G. Ison, Judd F. Hultquist, Egon A. Ozer
EPI_ISL_10386140	2022-01-28	North America / USA / Illinois / Cook County	BA.1.1	Ramon Lorenzo-Redondo, Lacy M. Simons, Taylor J. Dean, Chad J. Achenbach, Lawrence J. Jennings, Chao Qi, Michael G. Ison, Judd F. Hultquist, Egon A. Ozer
EPI_ISL_10386143	2022-01-28	North America / USA / Illinois / Cook County	BA.1	Ramon Lorenzo-Redondo, Lacy M. Simons, Taylor J. Dean, Chad J. Achenbach, Lawrence J. Jennings, Chao Qi, Michael G. Ison, Judd F. Hultquist, Egon A. Ozer
EPI_ISL_10386148	2022-01-29	North America / USA / Illinois / Chicago	BA.1.20	Ramon Lorenzo-Redondo, Lacy M. Simons, Taylor J. Dean, Chad J. Achenbach, Lawrence J. Jennings, Chao Qi, Michael G. Ison, Judd F. Hultquist, Egon A. Ozer
EPI_ISL_10386158	2022-01-30	North America / USA / Illinois / Chicago	BA.1.1	Ramon Lorenzo-Redondo, Lacy M. Simons, Taylor J. Dean, Chad J. Achenbach, Lawrence J. Jennings, Chao Qi, Michael G. Ison, Judd F. Hultquist, Egon A. Ozer
EPI_ISL_10386166	2022-01-31	North America / USA / Illinois / Cook County	BA.1.20	Ramon Lorenzo-Redondo, Lacy M. Simons, Taylor J. Dean, Chad J. Achenbach, Lawrence J. Jennings, Chao Qi, Michael G. Ison, Judd F. Hultquist, Egon A. Ozer
EPI_ISL_10386169	2022-02-01	North America / USA / Illinois / Chicago	BA.2	Ramon Lorenzo-Redondo, Lacy M. Simons, Taylor J. Dean, Chad J. Achenbach, Lawrence J. Jennings, Chao Qi, Michael G. Ison, Judd F. Hultquist, Egon A. Ozer
EPI_ISL_10386172	2022-01-30	North America / USA / Illinois / Chicago	BA.1.1.18	Ramon Lorenzo-Redondo, Lacy M. Simons, Taylor J. Dean, Chad J. Achenbach, Lawrence J. Jennings, Chao Qi, Michael G. Ison, Judd F. Hultquist, Egon A. Ozer
EPI_ISL_10386177	2022-01-30	North America / USA / Illinois / Cook County	BA.1.20	Ramon Lorenzo-Redondo, Lacy M. Simons, Taylor J. Dean, Chad J. Achenbach, Lawrence J. Jennings, Chao Qi, Michael G. Ison, Judd F. Hultquist, Egon A. Ozer
EPI_ISL_10386184	2022-01-31	North America / USA / Illinois / Cook County	BA.1.1	Ramon Lorenzo-Redondo, Lacy M. Simons, Taylor J. Dean, Chad J. Achenbach, Lawrence J. Jennings, Chao Qi, Michael G. Ison, Judd F. Hultquist, Egon A. Ozer
EPI_ISL_10386196	2022-02-01	North America / USA / Illinois / Cook County	BA.1.1	Ramon Lorenzo-Redondo, Lacy M. Simons, Taylor J. Dean, Chad J. Achenbach, Lawrence J. Jennings, Chao Qi, Michael G. Ison, Judd F. Hultquist, Egon A. Ozer
EPI_ISL_10386200	2022-01-31	North America / USA / Illinois / Chicago	BA.1.1.14	Ramon Lorenzo-Redondo, Lacy M. Simons, Taylor J. Dean, Chad J. Achenbach, Lawrence J. Jennings, Chao Qi, Michael G. Ison, Judd F. Hultquist, Egon A. Ozer
EPI_ISL_10386202	2022-02-01	North America / USA / Illinois / Cook County	BA.1.1	Ramon Lorenzo-Redondo, Lacy M. Simons, Taylor J. Dean, Chad J. Achenbach, Lawrence J. Jennings, Chao Qi, Michael G. Ison, Judd F. Hultquist, Egon A. Ozer
EPI_ISL_10386209	2022-02-01	North America / USA / Illinois / Cook County	BA.1.20	Ramon Lorenzo-Redondo, Lacy M. Simons, Taylor J. Dean, Chad J. Achenbach, Lawrence J. Jennings, Chao Qi, Michael G. Ison, Judd F. Hultquist, Egon A. Ozer
EPI_ISL_10386224	2022-02-01	North America / USA / Illinois / Chicago	BA.1.20	Ramon Lorenzo-Redondo, Lacy M. Simons, Taylor J. Dean, Chad J. Achenbach, Lawrence J. Jennings, Chao Qi, Michael G. Ison, Judd F. Hultquist, Egon A. Ozer
EPI_ISL_10386225	2022-01-23	North America / USA / Illinois / Chicago	BA.1.1	Ramon Lorenzo-Redondo, Lacy M. Simons, Taylor J. Dean, Chad J. Achenbach, Lawrence J. Jennings, Chao Qi, Michael G. Ison, Judd F. Hultquist, Egon A. Ozer
EPI_ISL_10395787	2021-12-27	North America / USA / Illinois / Cook County	BA.1.20	Keith Gagnon
EPI_ISL_10395799	2021-12-27	North America / USA / Illinois / Cook County	BA.1.1.14	Keith Gagnon
EPI_ISL_10395800	2021-12-27	North America / USA / Illinois / Cook County	BA.1.1.14	Keith Gagnon
EPI_ISL_10395802	2021-12-27	North America / USA / Illinois / Cook County	BA.1.1	Keith Gagnon
EPI_ISL_10395808	2021-12-28	North America / USA / Illinois / Cook County	BA.1.20	Keith Gagnon
EPI_ISL_10395809	2021-12-28	North America / USA / Illinois / Cook County	BA.1.15	Keith Gagnon
EPI_ISL_10395810	2021-12-28	North America / USA / Illinois / Cook County	AY.103	Keith Gagnon
EPI_ISL_10395821	2021-12-26	North America / USA / Illinois / Cook County	BA.1.20	Keith Gagnon
EPI_ISL_10395824	2021-12-26	North America / USA / Illinois / Cook County	BA.1.17	Keith Gagnon
EPI_ISL_10395827	2021-12-26	North America / USA / Illinois / Cook County	BA.1	Keith Gagnon
EPI_ISL_10395831	2021-12-26	North America / USA / Illinois / Cook County	BA.1.1.14	Keith Gagnon
EPI_ISL_10395834	2021-12-27	North America / USA / Illinois / Cook County	BA.1.1.14	Keith Gagnon
EPI_ISL_10395835	2021-12-27	North America / USA / Illinois / Cook County	BA.1.1.14	Keith Gagnon
EPI_ISL_10395837	2021-12-27	North America / USA / Illinois / Cook County	BA.1.20	Keith Gagnon
EPI_ISL_10395838	2021-12-27	North America / USA / Illinois / Cook County	BA.1.1.14	Keith Gagnon
EPI_ISL_10395840	2021-12-27	North America / USA / Illinois / Cook County	BA.1	Keith Gagnon
EPI_ISL_10395843	2021-12-27	North America / USA / Illinois / Cook County	BA.1	Keith Gagnon
EPI_ISL_10395844	2021-12-27	North America / USA / Illinois / Cook County	BA.1.20	Keith Gagnon
EPI_ISL_10395847	2021-12-27	North America / USA / Illinois / Cook County	BA.1	Keith Gagnon
EPI_ISL_10395848	2021-12-28	North America / USA / Illinois / Cook County	BA.1.20	Keith Gagnon
EPI_ISL_10395849	2021-12-28	North America / USA / Illinois / Cook County	BA.1	Keith Gagnon
EPI_ISL_10395855	2021-12-27	North America / USA / Illinois / Cook County	BA.1.20	Keith Gagnon
EPI_ISL_10395858	2021-12-29	North America / USA / Illinois / Cook County	BA.1.20	Keith Gagnon
EPI_ISL_10395859	2021-12-29	North America / USA / Illinois / Cook County	BA.1.20	Keith Gagnon
EPI_ISL_10396027	2021-12-29	North America / USA / Illinois / Cook County	AY.92	Keith Gagnon
EPI_ISL_10396029	2021-12-27	North America / USA / Illinois / Cook County	BA.1.20	Keith Gagnon
EPI_ISL_10396032	2021-12-28	North America / USA / Illinois / Cook County	BA.1.20	Keith Gagnon
EPI_ISL_10396033	2021-12-28	North America / USA / Illinois / Cook County	BA.1.1	Keith Gagnon
EPI_ISL_10396099	2021-12-27	North America / USA / Illinois / Cook County	BA.1.20	Keith Gagnon
EPI_ISL_10396102	2021-12-28	North America / USA / Illinois / Cook County	BA.1	Keith Gagnon
EPI_ISL_10396133	2021-12-28	North America / USA / Illinois / Cook County	BA.1.20	Keith Gagnon
EPI_ISL_10396134	2021-12-29	North America / USA / Illinois / Cook County	BA.1	Keith Gagnon
EPI_ISL_10396135	2021-12-29	North America / USA / Illinois / Cook County	BA.1.20	Keith Gagnon
EPI_ISL_10396137	2021-12-29	North America / USA / Illinois / Cook County	BA.1.20	Keith Gagnon
EPI_ISL_10396138	2021-12-29	North America / USA / Illinois / Cook County	BA.1.20	Keith Gagnon
EPI_ISL_10396139	2021-12-29	North America / USA / Illinois / Cook County	BA.1.20	Keith Gagnon
EPI_ISL_10396140	2021-12-29	North America / USA / Illinois / Cook County	BA.1	Keith Gagnon
EPI_ISL_10396141	2021-12-29	North America / USA / Illinois / Cook County	BA.1.20	Keith Gagnon
EPI_ISL_10396142	2021-12-29	North America / USA / Illinois / Cook County	BA.1	Keith Gagnon
EPI_ISL_10396143	2021-12-29	North America / USA / Illinois / Cook County	BA.1	Keith Gagnon
EPI_ISL_10396144	2021-12-29	North America / USA / Illinois / Cook County	BA.1.20	Keith Gagnon
EPI_ISL_10396145	2021-12-29	North America / USA / Illinois / Cook County	BA.1.20	Keith Gagnon
EPI_ISL_10396146	2021-12-29	North America / USA / Illinois / Cook County	BA.1.20	Keith Gagnon
EPI_ISL_10396148	2021-12-29	North America / USA / Illinois / Cook County	BA.1.20	Keith Gagnon
EPI_ISL_10396154	2021-12-29	North America / USA / Illinois / Cook County	BA.1	Keith Gagnon
EPI_ISL_10396155	2021-12-29	North America / USA / Illinois / Cook County	BA.1	Keith Gagnon
EPI_ISL_10396156	2021-12-29	North America / USA / Illinois / Cook County	BA.1.1	Keith Gagnon
EPI_ISL_10396157	2021-12-29	North America / USA / Illinois / Cook County	BA.1.20	Keith Gagnon
EPI_ISL_10396158	2021-12-29	North America / USA / Illinois / Cook County	BA.1.1	Keith Gagnon
EPI_ISL_10396159	2022-01-06	North America / USA / Illinois / Cook County	AY.3	Keith Gagnon
EPI_ISL_10396160	2022-01-05	North America / USA / Illinois / Cook County	BA.1	Keith Gagnon
EPI_ISL_10396164	2022-01-05	North America / USA / Illinois / Cook County	BA.1	Keith Gagnon
EPI_ISL_10396165	2022-01-05	North America / USA / Illinois / Cook County	BA.1.20	Keith Gagnon
EPI_ISL_10396166	2022-01-05	North America / USA / Illinois / Cook County	BA.1.20	Keith Gagnon
EPI_ISL_10396170	2022-01-17	North America / USA / Illinois / Cook County	BA.1	Keith Gagnon
EPI_ISL_10396171	2022-01-16	North America / USA / Illinois / Cook County	BA.1	Keith Gagnon
EPI_ISL_10396172	2022-01-17	North America / USA / Illinois / Cook County	BA.1.1	Keith Gagnon
EPI_ISL_10396174	2022-01-17	North America / USA / Illinois / Cook County	BA.1.1	Keith Gagnon
EPI_ISL_10396178	2022-01-17	North America / USA / Illinois / Cook County	BA.1	Keith Gagnon
EPI_ISL_10396180	2022-01-25	North America / USA / Illinois / Cook County	BA.1.20	Keith Gagnon
EPI_ISL_10396181	2022-01-25	North America / USA / Illinois / Cook County	BA.1.20	Keith Gagnon
EPI_ISL_10396182	2022-01-25	North America / USA / Illinois / Cook County	BA.1.20	Keith Gagnon
EPI_ISL_10396183	2022-01-25	North America / USA / Illinois / Cook County	BA.1.1	Keith Gagnon
EPI_ISL_10396185	2022-01-25	North America / USA / Illinois / Cook County	BA.1.1	Keith Gagnon
EPI_ISL_10396186	2022-01-25	North America / USA / Illinois / Cook County	BA.1	Keith Gagnon
EPI_ISL_10396187	2022-01-25	North America / USA / Illinois / Cook County	BA.1.15	Keith Gagnon
EPI_ISL_10396188	2022-02-01	North America / USA / Illinois / Cook County	BA.1.20	Keith Gagnon
EPI_ISL_10396267	2021-12-28	North America / USA / Illinois / Cook County	BA.1.1	Keith Gagnon
EPI_ISL_10396268	2021-12-28	North America / USA / Illinois / Cook County	BA.1.1	Keith Gagnon
EPI_ISL_10396269	2021-12-28	North America / USA / Illinois / Cook County	BA.1.1	Keith Gagnon
EPI_ISL_10396271	2021-12-28	North America / USA / Illinois / Cook County	BA.1.1	Keith Gagnon
EPI_ISL_10396274	2021-12-28	North America / USA / Illinois / Cook County	BA.1	Keith Gagnon
EPI_ISL_10396277	2021-12-28	North America / USA / Illinois / Cook County	BA.1.1	Keith Gagnon
EPI_ISL_10430458	2022-01-10	North America / USA / Illinois / Cook County	BA.1.17	Steven C. Holland, Matthew F. Smith, Regan A. Sullins, LaRinda A. Holland, Tianchen Mu, Rabia Maqsood, Alexis W. Thomas, Remington P. Fitch, Nathaniel Johnson, Joshua LaBaer, Vel Murugan, Efrem S. Lim
EPI_ISL_10591451	2022-01-10	North America / USA / Illinois / Cook County	BA.1.17.2	Steven C. Holland, Matthew F. Smith, Regan A. Sullins, LaRinda A. Holland, Tianchen Mu, Rabia Maqsood, Alexis W. Thomas, Remington P. Fitch, Nathaniel Johnson, Joshua LaBaer, Vel Murugan, Efrem S. Lim
EPI_ISL_10780052	2022-02-25	North America / USA / Illinois / Cook County	BA.1.1	Steven C. Holland, Matthew F. Smith, Regan A. Sullins, LaRinda A. Holland, Tianchen Mu, Rabia Maqsood, Alexis W. Thomas, Remington P. Fitch, Nathaniel Johnson, Joshua LaBaer, Vel Murugan, Efrem S. Lim
EPI_ISL_10949428	2022-03-03	North America / USA / Illinois / Cook	BA.1.20	Bryan Sim, Gordon McCall
EPI_ISL_11140233	2022-01-14	North America / USA / Illinois / Cook County	BA.1.1	Steven C. Holland, Matthew F. Smith, Regan A. Sullins, James C. Hu, Nghia C. Pham, LaRinda A. Holland, Tianchen Mu, Rabia Maqsood, Alexis W. Thomas, Remington P. Fitch, Nathaniel Johnson, Joshua LaBaer, Vel Murugan, Efrem S. Lim
EPI_ISL_11171920	2022-01-10	North America / USA / Illinois / Cook County / Chicago	BA.1.20	Stefan Green, Kevin Kunstman, Laura Furtado, Felix Araujo Perez, Edith Perez, Sofiya Bobrovska, Alyse Kittner, Hannah Barbian, Cecilia Chau, Mary Hayden, Joyce Houlihan, Diane Springer
EPI_ISL_11171921	2022-01-10	North America / USA / Illinois / Cook County / Chicago	BA.1.1	Stefan Green, Kevin Kunstman, Laura Furtado, Felix Araujo Perez, Edith Perez, Sofiya Bobrovska, Alyse Kittner, Hannah Barbian, Cecilia Chau, Mary Hayden, Joyce Houlihan, Diane Springer
EPI_ISL_11171922	2022-01-10	North America / USA / Illinois / Cook County / Chicago	BA.1.20	Stefan Green, Kevin Kunstman, Laura Furtado, Felix Araujo Perez, Edith Perez, Sofiya Bobrovska, Alyse Kittner, Hannah Barbian, Cecilia Chau, Mary Hayden, Joyce Houlihan, Diane Springer
EPI_ISL_11171923	2022-01-09	North America / USA / Illinois / Cook County / Chicago	BA.1.20	Stefan Green, Kevin Kunstman, Laura Furtado, Felix Araujo Perez, Edith Perez, Sofiya Bobrovska, Alyse Kittner, Hannah Barbian, Cecilia Chau, Mary Hayden, Joyce Houlihan, Diane Springer
EPI_ISL_11171924	2022-01-18	North America / USA / Illinois / Cook County / Chicago	BA.1.20	Stefan Green, Kevin Kunstman, Laura Furtado, Felix Araujo Perez, Edith Perez, Sofiya Bobrovska, Alyse Kittner, Hannah Barbian, Cecilia Chau, Mary Hayden, Joyce Houlihan, Diane Springer
EPI_ISL_11171925	2022-01-18	North America / USA / Illinois / Cook County / Chicago	BA.1	Stefan Green, Kevin Kunstman, Laura Furtado, Felix Araujo Perez, Edith Perez, Sofiya Bobrovska, Alyse Kittner, Hannah Barbian, Cecilia Chau, Mary Hayden, Joyce Houlihan, Diane Springer
EPI_ISL_11171926	2022-01-18	North America / USA / Illinois / Cook County / Chicago	BA.1.20	Stefan Green, Kevin Kunstman, Laura Furtado, Felix Araujo Perez, Edith Perez, Sofiya Bobrovska, Alyse Kittner, Hannah Barbian, Cecilia Chau, Mary Hayden, Joyce Houlihan, Diane Springer
EPI_ISL_11171927	2022-01-18	North America / USA / Illinois / Cook County / Chicago	BA.1.20	Stefan Green, Kevin Kunstman, Laura Furtado, Felix Araujo Perez, Edith Perez, Sofiya Bobrovska, Alyse Kittner, Hannah Barbian, Cecilia Chau, Mary Hayden, Joyce Houlihan, Diane Springer
EPI_ISL_11171928	2022-01-18	North America / USA / Illinois / Cook County / Chicago	BA.1.20	Stefan Green, Kevin Kunstman, Laura Furtado, Felix Araujo Perez, Edith Perez, Sofiya Bobrovska, Alyse Kittner, Hannah Barbian, Cecilia Chau, Mary Hayden, Joyce Houlihan, Diane Springer
EPI_ISL_11171929	2022-01-19	North America / USA / Illinois / Cook County / Chicago	BA.1.15	Stefan Green, Kevin Kunstman, Laura Furtado, Felix Araujo Perez, Edith Perez, Sofiya Bobrovska, Alyse Kittner, Hannah Barbian, Cecilia Chau, Mary Hayden, Joyce Houlihan, Diane Springer
EPI_ISL_11171930	2022-01-19	North America / USA / Illinois / Cook County / Chicago	BA.1.15	Stefan Green, Kevin Kunstman, Laura Furtado, Felix Araujo Perez, Edith Perez, Sofiya Bobrovska, Alyse Kittner, Hannah Barbian, Cecilia Chau, Mary Hayden, Joyce Houlihan, Diane Springer
EPI_ISL_11171931	2022-01-20	North America / USA / Illinois / Cook County / Chicago	BA.1.1	Stefan Green, Kevin Kunstman, Laura Furtado, Felix Araujo Perez, Edith Perez, Sofiya Bobrovska, Alyse Kittner, Hannah Barbian, Cecilia Chau, Mary Hayden, Joyce Houlihan, Diane Springer
EPI_ISL_11171932	2022-01-20	North America / USA / Illinois / Cook County / Chicago	BA.1.20	Stefan Green, Kevin Kunstman, Laura Furtado, Felix Araujo Perez, Edith Perez, Sofiya Bobrovska, Alyse Kittner, Hannah Barbian, Cecilia Chau, Mary Hayden, Joyce Houlihan, Diane Springer
EPI_ISL_11171933	2022-01-20	North America / USA / Illinois / Cook County / Chicago	BA.1	Stefan Green, Kevin Kunstman, Laura Furtado, Felix Araujo Perez, Edith Perez, Sofiya Bobrovska, Alyse Kittner, Hannah Barbian, Cecilia Chau, Mary Hayden, Joyce Houlihan, Diane Springer
EPI_ISL_11171934	2022-01-20	North America / USA / Illinois / Cook County / Chicago	BA.1.20	Stefan Green, Kevin Kunstman, Laura Furtado, Felix Araujo Perez, Edith Perez, Sofiya Bobrovska, Alyse Kittner, Hannah Barbian, Cecilia Chau, Mary Hayden, Joyce Houlihan, Diane Springer
EPI_ISL_11171935	2022-01-19	North America / USA / Illinois / Cook County / Chicago	BA.1.20	Stefan Green, Kevin Kunstman, Laura Furtado, Felix Araujo Perez, Edith Perez, Sofiya Bobrovska, Alyse Kittner, Hannah Barbian, Cecilia Chau, Lauren Megger, Nedra Love
EPI_ISL_11171936	2022-01-19	North America / USA / Illinois / Cook County / Chicago	BA.1.1.18	Stefan Green, Kevin Kunstman, Laura Furtado, Felix Araujo Perez, Edith Perez, Sofiya Bobrovska, Alyse Kittner, Hannah Barbian, Cecilia Chau, Lauren Megger, Nedra Love
EPI_ISL_11171937	2022-01-18	North America / USA / Illinois / Cook County / Chicago	BA.1.1	Stefan Green, Kevin Kunstman, Laura Furtado, Felix Araujo Perez, Edith Perez, Sofiya Bobrovska, Alyse Kittner, Hannah Barbian, Cecilia Chau, Lauren Megger, Nedra Love
EPI_ISL_11171938	2022-01-19	North America / USA / Illinois / Cook County / Chicago	BA.1	Stefan Green, Kevin Kunstman, Laura Furtado, Felix Araujo Perez, Edith Perez, Sofiya Bobrovska, Alyse Kittner, Hannah Barbian, Cecilia Chau, Lauren Megger, Nedra Love
EPI_ISL_11171939	2022-01-19	North America / USA / Illinois / Cook County / Chicago	BA.1	Stefan Green, Kevin Kunstman, Laura Furtado, Felix Araujo Perez, Edith Perez, Sofiya Bobrovska, Alyse Kittner, Hannah Barbian, Cecilia Chau, Lauren Megger, Nedra Love
EPI_ISL_11171940	2022-01-20	North America / USA / Illinois / Cook County / Chicago	BA.1.20	Stefan Green, Kevin Kunstman, Laura Furtado, Felix Araujo Perez, Edith Perez, Sofiya Bobrovska, Alyse Kittner, Hannah Barbian, Cecilia Chau, Lauren Megger, Nedra Love
EPI_ISL_11171941	2022-01-19	North America / USA / Illinois / Cook County / Chicago	BA.1.1	Stefan Green, Kevin Kunstman, Laura Furtado, Felix Araujo Perez, Edith Perez, Sofiya Bobrovska, Alyse Kittner, Hannah Barbian, Cecilia Chau, Lauren Megger, Nedra Love
EPI_ISL_11171942	2022-01-19	North America / USA / Illinois / Cook County / Chicago	BA.1.20	Stefan Green, Kevin Kunstman, Laura Furtado, Felix Araujo Perez, Edith Perez, Sofiya Bobrovska, Alyse Kittner, Hannah Barbian, Cecilia Chau, Lauren Megger, Nedra Love
EPI_ISL_11171943	2022-01-19	North America / USA / Illinois / Cook County / Chicago	BA.1.20	Stefan Green, Kevin Kunstman, Laura Furtado, Felix Araujo Perez, Edith Perez, Sofiya Bobrovska, Alyse Kittner, Hannah Barbian, Cecilia Chau, Lauren Megger, Nedra Love
EPI_ISL_11171944	2022-01-19	North America / USA / Illinois / Cook County / Chicago	BA.1.20	Stefan Green, Kevin Kunstman, Laura Furtado, Felix Araujo Perez, Edith Perez, Sofiya Bobrovska, Alyse Kittner, Hannah Barbian, Cecilia Chau, Lauren Megger, Nedra Love
EPI_ISL_11171945	2022-01-18	North America / USA / Illinois / Cook County / Chicago	BA.1.1	Stefan Green, Kevin Kunstman, Laura Furtado, Felix Araujo Perez, Edith Perez, Sofiya Bobrovska, Alyse Kittner, Hannah Barbian, Cecilia Chau, Lauren Megger, Nedra Love
EPI_ISL_11171946	2022-01-18	North America / USA / Illinois / Cook County / Chicago	BA.1.20	Stefan Green, Kevin Kunstman, Laura Furtado, Felix Araujo Perez, Edith Perez, Sofiya Bobrovska, Alyse Kittner, Hannah Barbian, Cecilia Chau, Lauren Megger, Nedra Love
EPI_ISL_11171947	2022-01-20	North America / USA / Illinois / Cook County / Chicago	BA.1.15	Stefan Green, Kevin Kunstman, Laura Furtado, Felix Araujo Perez, Edith Perez, Sofiya Bobrovska, Alyse Kittner, Hannah Barbian, Cecilia Chau, Lauren Megger, Nedra Love
EPI_ISL_11171948	2022-01-19	North America / USA / Illinois / Cook County / Chicago	BA.1.1	Stefan Green, Kevin Kunstman, Laura Furtado, Felix Araujo Perez, Edith Perez, Sofiya Bobrovska, Alyse Kittner, Hannah Barbian, Cecilia Chau, Lauren Megger, Nedra Love
EPI_ISL_11171949	2022-01-19	North America / USA / Illinois / Cook County / Chicago	BA.1.20	Stefan Green, Kevin Kunstman, Laura Furtado, Felix Araujo Perez, Edith Perez, Sofiya Bobrovska, Alyse Kittner, Hannah Barbian, Cecilia Chau, Lauren Megger, Nedra Love
EPI_ISL_11171950	2022-01-19	North America / USA / Illinois / Cook County / Chicago	BA.1.20	Stefan Green, Kevin Kunstman, Laura Furtado, Felix Araujo Perez, Edith Perez, Sofiya Bobrovska, Alyse Kittner, Hannah Barbian, Cecilia Chau, Lauren Megger, Nedra Love
EPI_ISL_11171951	2022-01-19	North America / USA / Illinois / Cook County / Chicago	BA.1.15	Stefan Green, Kevin Kunstman, Laura Furtado, Felix Araujo Perez, Edith Perez, Sofiya Bobrovska, Alyse Kittner, Hannah Barbian, Cecilia Chau, Lauren Megger, Nedra Love
EPI_ISL_11171952	2022-01-18	North America / USA / Illinois / Cook County / Chicago	AY.39	Stefan Green, Kevin Kunstman, Laura Furtado, Felix Araujo Perez, Edith Perez, Sofiya Bobrovska, Alyse Kittner, Hannah Barbian, Cecilia Chau, Lauren Megger, Nedra Love
EPI_ISL_11171953	2022-01-11	North America / USA / Illinois / Cook County / Chicago	BA.1	Stefan Green, Kevin Kunstman, Laura Furtado, Felix Araujo Perez, Edith Perez, Sofiya Bobrovska, Alyse Kittner, Hannah Barbian, Cecilia Chau, Chao Qi, Mike Malczynski, Wanda Polanco
EPI_ISL_11171954	2022-01-11	North America / USA / Illinois / Cook County / Chicago	BA.1.20	Stefan Green, Kevin Kunstman, Laura Furtado, Felix Araujo Perez, Edith Perez, Sofiya Bobrovska, Alyse Kittner, Hannah Barbian, Cecilia Chau, Chao Qi, Mike Malczynski, Wanda Polanco
EPI_ISL_11171955	2022-01-02	North America / USA / Illinois / Cook County / Chicago	BA.1.20	Stefan Green, Kevin Kunstman, Laura Furtado, Felix Araujo Perez, Edith Perez, Sofiya Bobrovska, Alyse Kittner, Hannah Barbian, Cecilia Chau, Chao Qi, Mike Malczynski, Wanda Polanco
EPI_ISL_11171956	2022-01-04	North America / USA / Illinois / Cook County / Chicago	BA.1	Stefan Green, Kevin Kunstman, Laura Furtado, Felix Araujo Perez, Edith Perez, Sofiya Bobrovska, Alyse Kittner, Hannah Barbian, Cecilia Chau, Chao Qi, Mike Malczynski, Wanda Polanco
EPI_ISL_11171957	2022-01-04	North America / USA / Illinois / Cook County / Chicago	BA.1.1	Stefan Green, Kevin Kunstman, Laura Furtado, Felix Araujo Perez, Edith Perez, Sofiya Bobrovska, Alyse Kittner, Hannah Barbian, Cecilia Chau, Chao Qi, Mike Malczynski, Wanda Polanco
EPI_ISL_11171958	2022-01-04	North America / USA / Illinois / Cook County / Chicago	BA.1.20	Stefan Green, Kevin Kunstman, Laura Furtado, Felix Araujo Perez, Edith Perez, Sofiya Bobrovska, Alyse Kittner, Hannah Barbian, Cecilia Chau, Chao Qi, Mike Malczynski, Wanda Polanco
EPI_ISL_11171959	2022-01-04	North America / USA / Illinois / Cook County / Chicago	BA.1	Stefan Green, Kevin Kunstman, Laura Furtado, Felix Araujo Perez, Edith Perez, Sofiya Bobrovska, Alyse Kittner, Hannah Barbian, Cecilia Chau, Chao Qi, Mike Malczynski, Wanda Polanco
EPI_ISL_11171960	2022-01-04	North America / USA / Illinois / Cook County / Chicago	BA.1.20	Stefan Green, Kevin Kunstman, Laura Furtado, Felix Araujo Perez, Edith Perez, Sofiya Bobrovska, Alyse Kittner, Hannah Barbian, Cecilia Chau, Chao Qi, Mike Malczynski, Wanda Polanco
EPI_ISL_11171993	2022-01-24	North America / USA / Illinois / Cook County / Chicago	BA.1.1.14	Stefan Green, Kevin Kunstman, Laura Furtado, Felix Araujo Perez, Edith Perez, Sofiya Bobrovska, Alyse Kittner, Hannah Barbian, Cecilia Chau, Melissa Mace
EPI_ISL_11171994	2022-01-24	North America / USA / Illinois / Cook County / Chicago	BA.1.1	Stefan Green, Kevin Kunstman, Laura Furtado, Felix Araujo Perez, Edith Perez, Sofiya Bobrovska, Alyse Kittner, Hannah Barbian, Cecilia Chau, Melissa Mace
EPI_ISL_11171995	2022-01-24	North America / USA / Illinois / Cook County / Chicago	BA.1.1	Stefan Green, Kevin Kunstman, Laura Furtado, Felix Araujo Perez, Edith Perez, Sofiya Bobrovska, Alyse Kittner, Hannah Barbian, Cecilia Chau, Melissa Mace
EPI_ISL_11171996	2022-01-24	North America / USA / Illinois / Cook County / Chicago	BA.1.1	Stefan Green, Kevin Kunstman, Laura Furtado, Felix Araujo Perez, Edith Perez, Sofiya Bobrovska, Alyse Kittner, Hannah Barbian, Cecilia Chau, Melissa Mace
EPI_ISL_11171997	2022-01-24	North America / USA / Illinois / Cook County / Chicago	BA.1.20	Stefan Green, Kevin Kunstman, Laura Furtado, Felix Araujo Perez, Edith Perez, Sofiya Bobrovska, Alyse Kittner, Hannah Barbian, Cecilia Chau, Melissa Mace
EPI_ISL_11171998	2022-01-24	North America / USA / Illinois / Cook County / Chicago	BA.1.1	Stefan Green, Kevin Kunstman, Laura Furtado, Felix Araujo Perez, Edith Perez, Sofiya Bobrovska, Alyse Kittner, Hannah Barbian, Cecilia Chau, Melissa Mace
EPI_ISL_11171999	2022-01-24	North America / USA / Illinois / Cook County / Chicago	BA.1.1	Stefan Green, Kevin Kunstman, Laura Furtado, Felix Araujo Perez, Edith Perez, Sofiya Bobrovska, Alyse Kittner, Hannah Barbian, Cecilia Chau, Melissa Mace
EPI_ISL_11172000	2022-01-24	North America / USA / Illinois / Cook County / Chicago	BA.1.1	Stefan Green, Kevin Kunstman, Laura Furtado, Felix Araujo Perez, Edith Perez, Sofiya Bobrovska, Alyse Kittner, Hannah Barbian, Cecilia Chau, Melissa Mace
EPI_ISL_11172001	2022-01-25	North America / USA / Illinois / Cook County / Chicago	BA.1.20	Stefan Green, Kevin Kunstman, Laura Furtado, Felix Araujo Perez, Edith Perez, Sofiya Bobrovska, Alyse Kittner, Hannah Barbian, Cecilia Chau, Melissa Mace
EPI_ISL_11172002	2022-01-24	North America / USA / Illinois / Cook County / Chicago	BA.1.20	Stefan Green, Kevin Kunstman, Laura Furtado, Felix Araujo Perez, Edith Perez, Sofiya Bobrovska, Alyse Kittner, Hannah Barbian, Cecilia Chau, Melissa Mace
EPI_ISL_11172003	2022-01-25	North America / USA / Illinois / Cook County / Chicago	BA.1.1	Stefan Green, Kevin Kunstman, Laura Furtado, Felix Araujo Perez, Edith Perez, Sofiya Bobrovska, Alyse Kittner, Hannah Barbian, Cecilia Chau, Melissa Mace
EPI_ISL_11172004	2022-01-24	North America / USA / Illinois / Cook County / Chicago	BA.1	Stefan Green, Kevin Kunstman, Laura Furtado, Felix Araujo Perez, Edith Perez, Sofiya Bobrovska, Alyse Kittner, Hannah Barbian, Cecilia Chau, Melissa Mace
EPI_ISL_11172005	2022-01-23	North America / USA / Illinois / Cook County / Chicago	BA.1.20	Stefan Green, Kevin Kunstman, Laura Furtado, Felix Araujo Perez, Edith Perez, Sofiya Bobrovska, Alyse Kittner, Hannah Barbian, Cecilia Chau, Melissa Mace
EPI_ISL_11172006	2022-01-19	North America / USA / Illinois / Cook County / Chicago	B.1.617.2	Stefan Green, Kevin Kunstman, Laura Furtado, Felix Araujo Perez, Edith Perez, Sofiya Bobrovska, Alyse Kittner, Hannah Barbian, Cecilia Chau, Melissa Mace
EPI_ISL_11172007	2022-01-19	North America / USA / Illinois / Cook County / Chicago	BA.1.1	Stefan Green, Kevin Kunstman, Laura Furtado, Felix Araujo Perez, Edith Perez, Sofiya Bobrovska, Alyse Kittner, Hannah Barbian, Cecilia Chau, Melissa Mace
EPI_ISL_11172008	2022-01-23	North America / USA / Illinois / Cook County / Chicago	BA.1.1.14	Stefan Green, Kevin Kunstman, Laura Furtado, Felix Araujo Perez, Edith Perez, Sofiya Bobrovska, Alyse Kittner, Hannah Barbian, Cecilia Chau, Cassandra Millsap, Silvia Nava
EPI_ISL_11172009	2022-01-24	North America / USA / Illinois / Cook County / Chicago	BA.1.20	Stefan Green, Kevin Kunstman, Laura Furtado, Felix Araujo Perez, Edith Perez, Sofiya Bobrovska, Alyse Kittner, Hannah Barbian, Cecilia Chau, Cassandra Millsap, Silvia Nava
EPI_ISL_11172010	2022-01-24	North America / USA / Illinois / Cook County / Chicago	BA.1.20	Stefan Green, Kevin Kunstman, Laura Furtado, Felix Araujo Perez, Edith Perez, Sofiya Bobrovska, Alyse Kittner, Hannah Barbian, Cecilia Chau, Cassandra Millsap, Silvia Nava
EPI_ISL_11172011	2022-01-24	North America / USA / Illinois / Cook County / Chicago	BA.1.1	Stefan Green, Kevin Kunstman, Laura Furtado, Felix Araujo Perez, Edith Perez, Sofiya Bobrovska, Alyse Kittner, Hannah Barbian, Cecilia Chau, Cassandra Millsap, Silvia Nava
EPI_ISL_11172012	2022-01-24	North America / USA / Illinois / Cook County / Chicago	BA.1.20	Stefan Green, Kevin Kunstman, Laura Furtado, Felix Araujo Perez, Edith Perez, Sofiya Bobrovska, Alyse Kittner, Hannah Barbian, Cecilia Chau, Cassandra Millsap, Silvia Nava
EPI_ISL_11172013	2022-01-20	North America / USA / Illinois / Cook County / Chicago	BA.1	Stefan Green, Kevin Kunstman, Laura Furtado, Felix Araujo Perez, Edith Perez, Sofiya Bobrovska, Alyse Kittner, Hannah Barbian, Cecilia Chau, Cassandra Millsap, Silvia Nava
EPI_ISL_11172014	2022-01-22	North America / USA / Illinois / Cook County / Chicago	BA.1.20	Stefan Green, Kevin Kunstman, Laura Furtado, Felix Araujo Perez, Edith Perez, Sofiya Bobrovska, Alyse Kittner, Hannah Barbian, Cecilia Chau, Cassandra Millsap, Silvia Nava
EPI_ISL_11172015	2022-01-23	North America / USA / Illinois / Cook County / Chicago	BA.1.20	Stefan Green, Kevin Kunstman, Laura Furtado, Felix Araujo Perez, Edith Perez, Sofiya Bobrovska, Alyse Kittner, Hannah Barbian, Cecilia Chau, Cassandra Millsap, Silvia Nava
EPI_ISL_11172016	2022-01-23	North America / USA / Illinois / Cook County / Chicago	BA.1.20	Stefan Green, Kevin Kunstman, Laura Furtado, Felix Araujo Perez, Edith Perez, Sofiya Bobrovska, Alyse Kittner, Hannah Barbian, Cecilia Chau, Cassandra Millsap, Silvia Nava
EPI_ISL_11172017	2022-01-14	North America / USA / Illinois / Cook County / Chicago	BA.1.20	Stefan Green, Kevin Kunstman, Laura Furtado, Felix Araujo Perez, Edith Perez, Sofiya Bobrovska, Alyse Kittner, Hannah Barbian, Cecilia Chau, Cassandra Millsap, Silvia Nava
EPI_ISL_11172018	2022-01-13	North America / USA / Illinois / Cook County / Chicago	BA.1.20	Stefan Green, Kevin Kunstman, Laura Furtado, Felix Araujo Perez, Edith Perez, Sofiya Bobrovska, Alyse Kittner, Hannah Barbian, Cecilia Chau, Cassandra Millsap, Silvia Nava
EPI_ISL_11172019	2022-01-14	North America / USA / Illinois / Cook County / Chicago	BA.1	Stefan Green, Kevin Kunstman, Laura Furtado, Felix Araujo Perez, Edith Perez, Sofiya Bobrovska, Alyse Kittner, Hannah Barbian, Cecilia Chau, Sonya Kemp, Di Padilla
EPI_ISL_11172020	2022-01-15	North America / USA / Illinois / Cook County / Chicago	BA.1.1	Stefan Green, Kevin Kunstman, Laura Furtado, Felix Araujo Perez, Edith Perez, Sofiya Bobrovska, Alyse Kittner, Hannah Barbian, Cecilia Chau, Sonya Kemp, Di Padilla
EPI_ISL_11172021	2022-01-16	North America / USA / Illinois / Cook County / Chicago	BA.1.15	Stefan Green, Kevin Kunstman, Laura Furtado, Felix Araujo Perez, Edith Perez, Sofiya Bobrovska, Alyse Kittner, Hannah Barbian, Cecilia Chau, Sonya Kemp, Di Padilla
EPI_ISL_11172022	2022-01-14	North America / USA / Illinois / Cook County / Chicago	BA.1.15	Stefan Green, Kevin Kunstman, Laura Furtado, Felix Araujo Perez, Edith Perez, Sofiya Bobrovska, Alyse Kittner, Hannah Barbian, Cecilia Chau, Sonya Kemp, Di Padilla
EPI_ISL_11172023	2022-01-24	North America / USA / Illinois / Cook County / Chicago	BA.1.1.14	Stefan Green, Kevin Kunstman, Laura Furtado, Felix Araujo Perez, Edith Perez, Sofiya Bobrovska, Alyse Kittner, Hannah Barbian, Cecilia Chau, Sonya Kemp, Di Padilla
EPI_ISL_11172024	2022-01-24	North America / USA / Illinois / Cook County / Chicago	BA.1.20	Stefan Green, Kevin Kunstman, Laura Furtado, Felix Araujo Perez, Edith Perez, Sofiya Bobrovska, Alyse Kittner, Hannah Barbian, Cecilia Chau, Sonya Kemp, Di Padilla
EPI_ISL_11172025	2022-01-24	North America / USA / Illinois / Cook County / Chicago	BA.1.1	Stefan Green, Kevin Kunstman, Laura Furtado, Felix Araujo Perez, Edith Perez, Sofiya Bobrovska, Alyse Kittner, Hannah Barbian, Cecilia Chau, Sonya Kemp, Di Padilla
EPI_ISL_11172026	2022-01-22	North America / USA / Illinois / Cook County / Chicago	BA.1.1	Stefan Green, Kevin Kunstman, Laura Furtado, Felix Araujo Perez, Edith Perez, Sofiya Bobrovska, Alyse Kittner, Hannah Barbian, Cecilia Chau, Sonya Kemp, Di Padilla
EPI_ISL_11172027	2022-01-22	North America / USA / Illinois / Cook County / Chicago	BA.1.1	Stefan Green, Kevin Kunstman, Laura Furtado, Felix Araujo Perez, Edith Perez, Sofiya Bobrovska, Alyse Kittner, Hannah Barbian, Cecilia Chau, Sonya Kemp, Di Padilla
EPI_ISL_11172029	2022-01-18	North America / USA / Illinois / Cook County / Chicago	BA.1.15	Stefan Green, Kevin Kunstman, Laura Furtado, Felix Araujo Perez, Edith Perez, Sofiya Bobrovska, Alyse Kittner, Hannah Barbian, Cecilia Chau, Amanda Herrington, Kathleen McKinley
EPI_ISL_11172030	2022-01-18	North America / USA / Illinois / Cook County / Chicago	BA.1.1.18	Stefan Green, Kevin Kunstman, Laura Furtado, Felix Araujo Perez, Edith Perez, Sofiya Bobrovska, Alyse Kittner, Hannah Barbian, Cecilia Chau, Amanda Herrington, Kathleen McKinley
EPI_ISL_11172031	2022-01-18	North America / USA / Illinois / Cook County / Chicago	BA.1.20	Stefan Green, Kevin Kunstman, Laura Furtado, Felix Araujo Perez, Edith Perez, Sofiya Bobrovska, Alyse Kittner, Hannah Barbian, Cecilia Chau, Amanda Herrington, Kathleen McKinley
EPI_ISL_11172033	2022-01-18	North America / USA / Illinois / Cook County / Chicago	BA.1.20	Stefan Green, Kevin Kunstman, Laura Furtado, Felix Araujo Perez, Edith Perez, Sofiya Bobrovska, Alyse Kittner, Hannah Barbian, Cecilia Chau, Amanda Herrington, Kathleen McKinley
EPI_ISL_11172034	2022-01-18	North America / USA / Illinois / Cook County / Chicago	BA.1.20	Stefan Green, Kevin Kunstman, Laura Furtado, Felix Araujo Perez, Edith Perez, Sofiya Bobrovska, Alyse Kittner, Hannah Barbian, Cecilia Chau, Amanda Herrington, Kathleen McKinley
EPI_ISL_11172035	2022-01-18	North America / USA / Illinois / Cook County / Chicago	BA.1.15	Stefan Green, Kevin Kunstman, Laura Furtado, Felix Araujo Perez, Edith Perez, Sofiya Bobrovska, Alyse Kittner, Hannah Barbian, Cecilia Chau, Amanda Herrington, Kathleen McKinley
EPI_ISL_11172036	2022-01-18	North America / USA / Illinois / Cook County / Chicago	BA.1	Stefan Green, Kevin Kunstman, Laura Furtado, Felix Araujo Perez, Edith Perez, Sofiya Bobrovska, Alyse Kittner, Hannah Barbian, Cecilia Chau, Amanda Herrington, Kathleen McKinley
EPI_ISL_11172037	2022-01-11	North America / USA / Illinois / Cook County / Chicago	BA.1.1	Stefan Green, Kevin Kunstman, Laura Furtado, Felix Araujo Perez, Edith Perez, Sofiya Bobrovska, Alyse Kittner, Hannah Barbian, Cecilia Chau, Amanda Herrington, Kathleen McKinley
EPI_ISL_11172038	2022-01-11	North America / USA / Illinois / Cook County / Chicago	BA.1.20	Stefan Green, Kevin Kunstman, Laura Furtado, Felix Araujo Perez, Edith Perez, Sofiya Bobrovska, Alyse Kittner, Hannah Barbian, Cecilia Chau, Amanda Herrington, Kathleen McKinley
EPI_ISL_11172039	2022-01-11	North America / USA / Illinois / Cook County / Chicago	BA.1.1	Stefan Green, Kevin Kunstman, Laura Furtado, Felix Araujo Perez, Edith Perez, Sofiya Bobrovska, Alyse Kittner, Hannah Barbian, Cecilia Chau, Amanda Herrington, Kathleen McKinley
EPI_ISL_11172040	2022-02-02	North America / USA / Illinois / Cook County / Chicago	BA.1.1	Stefan Green, Kevin Kunstman, Laura Furtado, Felix Araujo Perez, Edith Perez, Sofiya Bobrovska, Alyse Kittner, Hannah Barbian, Cecilia Chau, Mary Hayden, Joyce Houlihan, Diane Springer
EPI_ISL_11172041	2022-02-02	North America / USA / Illinois / Cook County / Chicago	BA.1	Stefan Green, Kevin Kunstman, Laura Furtado, Felix Araujo Perez, Edith Perez, Sofiya Bobrovska, Alyse Kittner, Hannah Barbian, Cecilia Chau, Mary Hayden, Joyce Houlihan, Diane Springer
EPI_ISL_11172042	2022-02-02	North America / USA / Illinois / Cook County / Chicago	BA.1.1	Stefan Green, Kevin Kunstman, Laura Furtado, Felix Araujo Perez, Edith Perez, Sofiya Bobrovska, Alyse Kittner, Hannah Barbian, Cecilia Chau, Mary Hayden, Joyce Houlihan, Diane Springer
EPI_ISL_11172043	2022-02-02	North America / USA / Illinois / Cook County / Chicago	BA.1.1	Stefan Green, Kevin Kunstman, Laura Furtado, Felix Araujo Perez, Edith Perez, Sofiya Bobrovska, Alyse Kittner, Hannah Barbian, Cecilia Chau, Mary Hayden, Joyce Houlihan, Diane Springer
EPI_ISL_11172044	2022-02-02	North America / USA / Illinois / Cook County / Chicago	BA.1.1.18	Stefan Green, Kevin Kunstman, Laura Furtado, Felix Araujo Perez, Edith Perez, Sofiya Bobrovska, Alyse Kittner, Hannah Barbian, Cecilia Chau, Mary Hayden, Joyce Houlihan, Diane Springer
EPI_ISL_11172045	2022-02-03	North America / USA / Illinois / Cook County / Chicago	BA.1.1	Stefan Green, Kevin Kunstman, Laura Furtado, Felix Araujo Perez, Edith Perez, Sofiya Bobrovska, Alyse Kittner, Hannah Barbian, Cecilia Chau, Mary Hayden, Joyce Houlihan, Diane Springer
EPI_ISL_11172046	2022-02-03	North America / USA / Illinois / Cook County / Chicago	BA.1.1.18	Stefan Green, Kevin Kunstman, Laura Furtado, Felix Araujo Perez, Edith Perez, Sofiya Bobrovska, Alyse Kittner, Hannah Barbian, Cecilia Chau, Mary Hayden, Joyce Houlihan, Diane Springer
EPI_ISL_11172047	2022-02-03	North America / USA / Illinois / Cook County / Chicago	BA.1.1	Stefan Green, Kevin Kunstman, Laura Furtado, Felix Araujo Perez, Edith Perez, Sofiya Bobrovska, Alyse Kittner, Hannah Barbian, Cecilia Chau, Mary Hayden, Joyce Houlihan, Diane Springer
EPI_ISL_11172048	2022-02-03	North America / USA / Illinois / Cook County / Chicago	BA.1.1	Stefan Green, Kevin Kunstman, Laura Furtado, Felix Araujo Perez, Edith Perez, Sofiya Bobrovska, Alyse Kittner, Hannah Barbian, Cecilia Chau, Mary Hayden, Joyce Houlihan, Diane Springer
EPI_ISL_11172049	2022-02-05	North America / USA / Illinois / Cook County / Chicago	BA.1	Stefan Green, Kevin Kunstman, Laura Furtado, Felix Araujo Perez, Edith Perez, Sofiya Bobrovska, Alyse Kittner, Hannah Barbian, Cecilia Chau, Mary Hayden, Joyce Houlihan, Diane Springer
EPI_ISL_11172050	2022-02-04	North America / USA / Illinois / Cook County / Chicago	BA.1.20	Stefan Green, Kevin Kunstman, Laura Furtado, Felix Araujo Perez, Edith Perez, Sofiya Bobrovska, Alyse Kittner, Hannah Barbian, Cecilia Chau, Mary Hayden, Joyce Houlihan, Diane Springer
EPI_ISL_11172051	2022-02-04	North America / USA / Illinois / Cook County / Chicago	BA.1.1	Stefan Green, Kevin Kunstman, Laura Furtado, Felix Araujo Perez, Edith Perez, Sofiya Bobrovska, Alyse Kittner, Hannah Barbian, Cecilia Chau, Mary Hayden, Joyce Houlihan, Diane Springer
EPI_ISL_11172052	2022-02-04	North America / USA / Illinois / Cook County / Chicago	BA.1	Stefan Green, Kevin Kunstman, Laura Furtado, Felix Araujo Perez, Edith Perez, Sofiya Bobrovska, Alyse Kittner, Hannah Barbian, Cecilia Chau, Mary Hayden, Joyce Houlihan, Diane Springer
EPI_ISL_11172053	2022-01-12	North America / USA / Illinois / Cook County / Chicago	BA.1.20	Stefan Green, Kevin Kunstman, Laura Furtado, Felix Araujo Perez, Edith Perez, Sofiya Bobrovska, Alyse Kittner, Hannah Barbian, Cecilia Chau, Larry Kociolek, Jason Rippe, David Williams, Christine Inguglia
EPI_ISL_11172054	2022-01-15	North America / USA / Illinois / Cook County / Chicago	BA.1.1	Stefan Green, Kevin Kunstman, Laura Furtado, Felix Araujo Perez, Edith Perez, Sofiya Bobrovska, Alyse Kittner, Hannah Barbian, Cecilia Chau, Larry Kociolek, Jason Rippe, David Williams, Christine Inguglia
EPI_ISL_11172055	2022-01-12	North America / USA / Illinois / Cook County / Chicago	BA.1.20	Stefan Green, Kevin Kunstman, Laura Furtado, Felix Araujo Perez, Edith Perez, Sofiya Bobrovska, Alyse Kittner, Hannah Barbian, Cecilia Chau, Larry Kociolek, Jason Rippe, David Williams, Christine Inguglia
EPI_ISL_11172056	2022-01-11	North America / USA / Illinois / Cook County / Chicago	BA.1.20	Stefan Green, Kevin Kunstman, Laura Furtado, Felix Araujo Perez, Edith Perez, Sofiya Bobrovska, Alyse Kittner, Hannah Barbian, Cecilia Chau, Larry Kociolek, Jason Rippe, David Williams, Christine Inguglia
EPI_ISL_11172057	2022-01-18	North America / USA / Illinois / Cook County / Chicago	BA.1	Stefan Green, Kevin Kunstman, Laura Furtado, Felix Araujo Perez, Edith Perez, Sofiya Bobrovska, Alyse Kittner, Hannah Barbian, Cecilia Chau, Larry Kociolek, Jason Rippe, David Williams, Christine Inguglia
EPI_ISL_11172058	2022-01-17	North America / USA / Illinois / Cook County / Chicago	BA.1.20	Stefan Green, Kevin Kunstman, Laura Furtado, Felix Araujo Perez, Edith Perez, Sofiya Bobrovska, Alyse Kittner, Hannah Barbian, Cecilia Chau, Larry Kociolek, Jason Rippe, David Williams, Christine Inguglia
EPI_ISL_11172059	2022-01-15	North America / USA / Illinois / Cook County / Chicago	BA.1.20	Stefan Green, Kevin Kunstman, Laura Furtado, Felix Araujo Perez, Edith Perez, Sofiya Bobrovska, Alyse Kittner, Hannah Barbian, Cecilia Chau, Larry Kociolek, Jason Rippe, David Williams, Christine Inguglia
EPI_ISL_11172060	2022-01-16	North America / USA / Illinois / Cook County / Chicago	BA.1	Stefan Green, Kevin Kunstman, Laura Furtado, Felix Araujo Perez, Edith Perez, Sofiya Bobrovska, Alyse Kittner, Hannah Barbian, Cecilia Chau, Larry Kociolek, Jason Rippe, David Williams, Christine Inguglia
EPI_ISL_11172061	2022-01-16	North America / USA / Illinois / Cook County / Chicago	BA.1.1	Stefan Green, Kevin Kunstman, Laura Furtado, Felix Araujo Perez, Edith Perez, Sofiya Bobrovska, Alyse Kittner, Hannah Barbian, Cecilia Chau, Larry Kociolek, Jason Rippe, David Williams, Christine Inguglia
EPI_ISL_11172062	2022-01-11	North America / USA / Illinois / Cook County / Chicago	BA.1.1	Stefan Green, Kevin Kunstman, Laura Furtado, Felix Araujo Perez, Edith Perez, Sofiya Bobrovska, Alyse Kittner, Hannah Barbian, Cecilia Chau, Larry Kociolek, Jason Rippe, David Williams, Christine Inguglia
EPI_ISL_11172063	2022-01-12	North America / USA / Illinois / Cook County / Chicago	BA.1.1	Stefan Green, Kevin Kunstman, Laura Furtado, Felix Araujo Perez, Edith Perez, Sofiya Bobrovska, Alyse Kittner, Hannah Barbian, Cecilia Chau, Larry Kociolek, Jason Rippe, David Williams, Christine Inguglia
EPI_ISL_11172064	2022-01-13	North America / USA / Illinois / Cook County / Chicago	BA.1.1	Stefan Green, Kevin Kunstman, Laura Furtado, Felix Araujo Perez, Edith Perez, Sofiya Bobrovska, Alyse Kittner, Hannah Barbian, Cecilia Chau, Larry Kociolek, Jason Rippe, David Williams, Christine Inguglia
EPI_ISL_11172065	2022-01-20	North America / USA / Illinois / Cook County / Chicago	BA.1.20	Stefan Green, Kevin Kunstman, Laura Furtado, Felix Araujo Perez, Edith Perez, Sofiya Bobrovska, Alyse Kittner, Hannah Barbian, Cecilia Chau, Larry Kociolek, Jason Rippe, David Williams, Christine Inguglia
EPI_ISL_11172066	2022-01-23	North America / USA / Illinois / Cook County / Chicago	BA.1.1.18	Stefan Green, Kevin Kunstman, Laura Furtado, Felix Araujo Perez, Edith Perez, Sofiya Bobrovska, Alyse Kittner, Hannah Barbian, Cecilia Chau, Larry Kociolek, Jason Rippe, David Williams, Christine Inguglia
EPI_ISL_11172067	2022-01-19	North America / USA / Illinois / Cook County / Chicago	BA.1.20	Stefan Green, Kevin Kunstman, Laura Furtado, Felix Araujo Perez, Edith Perez, Sofiya Bobrovska, Alyse Kittner, Hannah Barbian, Cecilia Chau, Larry Kociolek, Jason Rippe, David Williams, Christine Inguglia
EPI_ISL_11172068	2022-01-22	North America / USA / Illinois / Cook County / Chicago	BA.1	Stefan Green, Kevin Kunstman, Laura Furtado, Felix Araujo Perez, Edith Perez, Sofiya Bobrovska, Alyse Kittner, Hannah Barbian, Cecilia Chau, Larry Kociolek, Jason Rippe, David Williams, Christine Inguglia
EPI_ISL_11172069	2022-01-17	North America / USA / Illinois / Cook County / Chicago	BA.1.20	Stefan Green, Kevin Kunstman, Laura Furtado, Felix Araujo Perez, Edith Perez, Sofiya Bobrovska, Alyse Kittner, Hannah Barbian, Cecilia Chau, Larry Kociolek, Jason Rippe, David Williams, Christine Inguglia
EPI_ISL_11172070	2022-01-21	North America / USA / Illinois / Cook County / Chicago	BA.1	Stefan Green, Kevin Kunstman, Laura Furtado, Felix Araujo Perez, Edith Perez, Sofiya Bobrovska, Alyse Kittner, Hannah Barbian, Cecilia Chau, Larry Kociolek, Jason Rippe, David Williams, Christine Inguglia
EPI_ISL_11172071	2022-01-19	North America / USA / Illinois / Cook County / Chicago	BA.1.20	Stefan Green, Kevin Kunstman, Laura Furtado, Felix Araujo Perez, Edith Perez, Sofiya Bobrovska, Alyse Kittner, Hannah Barbian, Cecilia Chau, Larry Kociolek, Jason Rippe, David Williams, Christine Inguglia
EPI_ISL_11172072	2022-01-23	North America / USA / Illinois / Cook County / Chicago	BA.1.1	Stefan Green, Kevin Kunstman, Laura Furtado, Felix Araujo Perez, Edith Perez, Sofiya Bobrovska, Alyse Kittner, Hannah Barbian, Cecilia Chau, Larry Kociolek, Jason Rippe, David Williams, Christine Inguglia
EPI_ISL_11172073	2022-01-17	North America / USA / Illinois / Cook County / Chicago	BA.1.1	Stefan Green, Kevin Kunstman, Laura Furtado, Felix Araujo Perez, Edith Perez, Sofiya Bobrovska, Alyse Kittner, Hannah Barbian, Cecilia Chau, Larry Kociolek, Jason Rippe, David Williams, Christine Inguglia
EPI_ISL_11172074	2022-01-20	North America / USA / Illinois / Cook County / Chicago	BA.1.1	Stefan Green, Kevin Kunstman, Laura Furtado, Felix Araujo Perez, Edith Perez, Sofiya Bobrovska, Alyse Kittner, Hannah Barbian, Cecilia Chau, Larry Kociolek, Jason Rippe, David Williams, Christine Inguglia
EPI_ISL_11172075	2022-01-19	North America / USA / Illinois / Cook County / Chicago	BA.1.1	Stefan Green, Kevin Kunstman, Laura Furtado, Felix Araujo Perez, Edith Perez, Sofiya Bobrovska, Alyse Kittner, Hannah Barbian, Cecilia Chau, Larry Kociolek, Jason Rippe, David Williams, Christine Inguglia
EPI_ISL_11172076	2022-01-25	North America / USA / Illinois / Cook County / Chicago	BA.1	Stefan Green, Kevin Kunstman, Laura Furtado, Felix Araujo Perez, Edith Perez, Sofiya Bobrovska, Alyse Kittner, Hannah Barbian, Cecilia Chau, Lauren Megger, Nedra Love
EPI_ISL_11172077	2022-01-26	North America / USA / Illinois / Cook County / Chicago	BA.1.20	Stefan Green, Kevin Kunstman, Laura Furtado, Felix Araujo Perez, Edith Perez, Sofiya Bobrovska, Alyse Kittner, Hannah Barbian, Cecilia Chau, Lauren Megger, Nedra Love
EPI_ISL_11172078	2022-01-25	North America / USA / Illinois / Cook County / Chicago	BA.1.1	Stefan Green, Kevin Kunstman, Laura Furtado, Felix Araujo Perez, Edith Perez, Sofiya Bobrovska, Alyse Kittner, Hannah Barbian, Cecilia Chau, Lauren Megger, Nedra Love
EPI_ISL_11172079	2022-01-26	North America / USA / Illinois / Cook County / Chicago	BA.1.20	Stefan Green, Kevin Kunstman, Laura Furtado, Felix Araujo Perez, Edith Perez, Sofiya Bobrovska, Alyse Kittner, Hannah Barbian, Cecilia Chau, Lauren Megger, Nedra Love
EPI_ISL_11172080	2022-01-25	North America / USA / Illinois / Cook County / Chicago	BA.1.20	Stefan Green, Kevin Kunstman, Laura Furtado, Felix Araujo Perez, Edith Perez, Sofiya Bobrovska, Alyse Kittner, Hannah Barbian, Cecilia Chau, Lauren Megger, Nedra Love
EPI_ISL_11172081	2022-01-26	North America / USA / Illinois / Cook County / Chicago	BA.1.1	Stefan Green, Kevin Kunstman, Laura Furtado, Felix Araujo Perez, Edith Perez, Sofiya Bobrovska, Alyse Kittner, Hannah Barbian, Cecilia Chau, Lauren Megger, Nedra Love
EPI_ISL_11172082	2022-01-26	North America / USA / Illinois / Cook County / Chicago	BA.1.20	Stefan Green, Kevin Kunstman, Laura Furtado, Felix Araujo Perez, Edith Perez, Sofiya Bobrovska, Alyse Kittner, Hannah Barbian, Cecilia Chau, Lauren Megger, Nedra Love
EPI_ISL_11172083	2022-01-25	North America / USA / Illinois / Cook County / Chicago	BA.1.15	Stefan Green, Kevin Kunstman, Laura Furtado, Felix Araujo Perez, Edith Perez, Sofiya Bobrovska, Alyse Kittner, Hannah Barbian, Cecilia Chau, Lauren Megger, Nedra Love
EPI_ISL_11172084	2022-01-26	North America / USA / Illinois / Cook County / Chicago	BA.1.20	Stefan Green, Kevin Kunstman, Laura Furtado, Felix Araujo Perez, Edith Perez, Sofiya Bobrovska, Alyse Kittner, Hannah Barbian, Cecilia Chau, Lauren Megger, Nedra Love
EPI_ISL_11172085	2022-01-25	North America / USA / Illinois / Cook County / Chicago	BA.1.15	Stefan Green, Kevin Kunstman, Laura Furtado, Felix Araujo Perez, Edith Perez, Sofiya Bobrovska, Alyse Kittner, Hannah Barbian, Cecilia Chau, Lauren Megger, Nedra Love
EPI_ISL_11172086	2022-01-26	North America / USA / Illinois / Cook County / Chicago	BA.1.1	Stefan Green, Kevin Kunstman, Laura Furtado, Felix Araujo Perez, Edith Perez, Sofiya Bobrovska, Alyse Kittner, Hannah Barbian, Cecilia Chau, Lauren Megger, Nedra Love
EPI_ISL_11172087	2022-01-25	North America / USA / Illinois / Cook County / Chicago	BA.1.20	Stefan Green, Kevin Kunstman, Laura Furtado, Felix Araujo Perez, Edith Perez, Sofiya Bobrovska, Alyse Kittner, Hannah Barbian, Cecilia Chau, Lauren Megger, Nedra Love
EPI_ISL_11172088	2022-01-25	North America / USA / Illinois / Cook County / Chicago	BA.1.1	Stefan Green, Kevin Kunstman, Laura Furtado, Felix Araujo Perez, Edith Perez, Sofiya Bobrovska, Alyse Kittner, Hannah Barbian, Cecilia Chau, Lauren Megger, Nedra Love
EPI_ISL_11172089	2022-01-26	North America / USA / Illinois / Cook County / Chicago	BA.1.1	Stefan Green, Kevin Kunstman, Laura Furtado, Felix Araujo Perez, Edith Perez, Sofiya Bobrovska, Alyse Kittner, Hannah Barbian, Cecilia Chau, Lauren Megger, Nedra Love
EPI_ISL_11172090	2022-01-26	North America / USA / Illinois / Cook County / Chicago	BA.1	Stefan Green, Kevin Kunstman, Laura Furtado, Felix Araujo Perez, Edith Perez, Sofiya Bobrovska, Alyse Kittner, Hannah Barbian, Cecilia Chau, Lauren Megger, Nedra Love
EPI_ISL_11172091	2022-01-26	North America / USA / Illinois / Cook County / Chicago	BA.1.20	Stefan Green, Kevin Kunstman, Laura Furtado, Felix Araujo Perez, Edith Perez, Sofiya Bobrovska, Alyse Kittner, Hannah Barbian, Cecilia Chau, Lauren Megger, Nedra Love
EPI_ISL_11172092	2022-01-31	North America / USA / Illinois / Cook County / Chicago	BA.1.20	Stefan Green, Kevin Kunstman, Laura Furtado, Felix Araujo Perez, Edith Perez, Sofiya Bobrovska, Alyse Kittner, Hannah Barbian, Cecilia Chau, Lauren Megger, Nedra Love
EPI_ISL_11172093	2022-01-31	North America / USA / Illinois / Cook County / Chicago	BA.1.15	Stefan Green, Kevin Kunstman, Laura Furtado, Felix Araujo Perez, Edith Perez, Sofiya Bobrovska, Alyse Kittner, Hannah Barbian, Cecilia Chau, Lauren Megger, Nedra Love
EPI_ISL_11172094	2022-01-31	North America / USA / Illinois / Cook County / Chicago	BA.1.1	Stefan Green, Kevin Kunstman, Laura Furtado, Felix Araujo Perez, Edith Perez, Sofiya Bobrovska, Alyse Kittner, Hannah Barbian, Cecilia Chau, Lauren Megger, Nedra Love
EPI_ISL_11172095	2022-01-31	North America / USA / Illinois / Cook County / Chicago	BA.1.20	Stefan Green, Kevin Kunstman, Laura Furtado, Felix Araujo Perez, Edith Perez, Sofiya Bobrovska, Alyse Kittner, Hannah Barbian, Cecilia Chau, Lauren Megger, Nedra Love
EPI_ISL_11172096	2022-01-31	North America / USA / Illinois / Cook County / Chicago	BA.1.1	Stefan Green, Kevin Kunstman, Laura Furtado, Felix Araujo Perez, Edith Perez, Sofiya Bobrovska, Alyse Kittner, Hannah Barbian, Cecilia Chau, Lauren Megger, Nedra Love
EPI_ISL_11172097	2022-01-31	North America / USA / Illinois / Cook County / Chicago	BA.1.1	Stefan Green, Kevin Kunstman, Laura Furtado, Felix Araujo Perez, Edith Perez, Sofiya Bobrovska, Alyse Kittner, Hannah Barbian, Cecilia Chau, Lauren Megger, Nedra Love
EPI_ISL_11172098	2022-01-31	North America / USA / Illinois / Cook County / Chicago	BA.1.1	Stefan Green, Kevin Kunstman, Laura Furtado, Felix Araujo Perez, Edith Perez, Sofiya Bobrovska, Alyse Kittner, Hannah Barbian, Cecilia Chau, Lauren Megger, Nedra Love
EPI_ISL_11172099	2022-01-31	North America / USA / Illinois / Cook County / Chicago	BA.1.1	Stefan Green, Kevin Kunstman, Laura Furtado, Felix Araujo Perez, Edith Perez, Sofiya Bobrovska, Alyse Kittner, Hannah Barbian, Cecilia Chau, Lauren Megger, Nedra Love
EPI_ISL_11172100	2022-01-31	North America / USA / Illinois / Cook County / Chicago	BA.1	Stefan Green, Kevin Kunstman, Laura Furtado, Felix Araujo Perez, Edith Perez, Sofiya Bobrovska, Alyse Kittner, Hannah Barbian, Cecilia Chau, Lauren Megger, Nedra Love
EPI_ISL_11172101	2022-01-31	North America / USA / Illinois / Cook County / Chicago	BA.1.1	Stefan Green, Kevin Kunstman, Laura Furtado, Felix Araujo Perez, Edith Perez, Sofiya Bobrovska, Alyse Kittner, Hannah Barbian, Cecilia Chau, Lauren Megger, Nedra Love
EPI_ISL_11172102	2022-01-13	North America / USA / Illinois / Cook County / Chicago	BA.1.1.18	Stefan Green, Kevin Kunstman, Laura Furtado, Felix Araujo Perez, Edith Perez, Sofiya Bobrovska, Alyse Kittner, Hannah Barbian, Cecilia Chau, Chao Qi, Mike Malczynski, Wanda Polanco
EPI_ISL_11172103	2022-01-13	North America / USA / Illinois / Cook County / Chicago	BA.1.20	Stefan Green, Kevin Kunstman, Laura Furtado, Felix Araujo Perez, Edith Perez, Sofiya Bobrovska, Alyse Kittner, Hannah Barbian, Cecilia Chau, Chao Qi, Mike Malczynski, Wanda Polanco
EPI_ISL_11172104	2022-01-13	North America / USA / Illinois / Cook County / Chicago	BA.1.20	Stefan Green, Kevin Kunstman, Laura Furtado, Felix Araujo Perez, Edith Perez, Sofiya Bobrovska, Alyse Kittner, Hannah Barbian, Cecilia Chau, Chao Qi, Mike Malczynski, Wanda Polanco
EPI_ISL_11172105	2022-01-13	North America / USA / Illinois / Cook County / Chicago	BA.1.20	Stefan Green, Kevin Kunstman, Laura Furtado, Felix Araujo Perez, Edith Perez, Sofiya Bobrovska, Alyse Kittner, Hannah Barbian, Cecilia Chau, Chao Qi, Mike Malczynski, Wanda Polanco
EPI_ISL_11172106	2022-01-13	North America / USA / Illinois / Cook County / Chicago	BA.1.20	Stefan Green, Kevin Kunstman, Laura Furtado, Felix Araujo Perez, Edith Perez, Sofiya Bobrovska, Alyse Kittner, Hannah Barbian, Cecilia Chau, Chao Qi, Mike Malczynski, Wanda Polanco
EPI_ISL_11172107	2022-01-14	North America / USA / Illinois / Cook County / Chicago	BA.1	Stefan Green, Kevin Kunstman, Laura Furtado, Felix Araujo Perez, Edith Perez, Sofiya Bobrovska, Alyse Kittner, Hannah Barbian, Cecilia Chau, Chao Qi, Mike Malczynski, Wanda Polanco
EPI_ISL_11172108	2022-01-14	North America / USA / Illinois / Cook County / Chicago	BA.1.20	Stefan Green, Kevin Kunstman, Laura Furtado, Felix Araujo Perez, Edith Perez, Sofiya Bobrovska, Alyse Kittner, Hannah Barbian, Cecilia Chau, Chao Qi, Mike Malczynski, Wanda Polanco
EPI_ISL_11172109	2022-01-14	North America / USA / Illinois / Cook County / Chicago	BA.1.20	Stefan Green, Kevin Kunstman, Laura Furtado, Felix Araujo Perez, Edith Perez, Sofiya Bobrovska, Alyse Kittner, Hannah Barbian, Cecilia Chau, Chao Qi, Mike Malczynski, Wanda Polanco
EPI_ISL_11172110	2022-01-14	North America / USA / Illinois / Cook County / Chicago	BA.1.1	Stefan Green, Kevin Kunstman, Laura Furtado, Felix Araujo Perez, Edith Perez, Sofiya Bobrovska, Alyse Kittner, Hannah Barbian, Cecilia Chau, Chao Qi, Mike Malczynski, Wanda Polanco
EPI_ISL_11172111	2022-01-15	North America / USA / Illinois / Cook County / Chicago	BA.1.20	Stefan Green, Kevin Kunstman, Laura Furtado, Felix Araujo Perez, Edith Perez, Sofiya Bobrovska, Alyse Kittner, Hannah Barbian, Cecilia Chau, Chao Qi, Mike Malczynski, Wanda Polanco
EPI_ISL_11172112	2022-01-15	North America / USA / Illinois / Cook County / Chicago	BA.1.1	Stefan Green, Kevin Kunstman, Laura Furtado, Felix Araujo Perez, Edith Perez, Sofiya Bobrovska, Alyse Kittner, Hannah Barbian, Cecilia Chau, Chao Qi, Mike Malczynski, Wanda Polanco
EPI_ISL_11172113	2022-01-16	North America / USA / Illinois / Cook County / Chicago	BA.1.20	Stefan Green, Kevin Kunstman, Laura Furtado, Felix Araujo Perez, Edith Perez, Sofiya Bobrovska, Alyse Kittner, Hannah Barbian, Cecilia Chau, Chao Qi, Mike Malczynski, Wanda Polanco
EPI_ISL_11172114	2022-01-16	North America / USA / Illinois / Cook County / Chicago	BA.1.18	Stefan Green, Kevin Kunstman, Laura Furtado, Felix Araujo Perez, Edith Perez, Sofiya Bobrovska, Alyse Kittner, Hannah Barbian, Cecilia Chau, Chao Qi, Mike Malczynski, Wanda Polanco
EPI_ISL_11172115	2022-01-16	North America / USA / Illinois / Cook County / Chicago	BA.1.20	Stefan Green, Kevin Kunstman, Laura Furtado, Felix Araujo Perez, Edith Perez, Sofiya Bobrovska, Alyse Kittner, Hannah Barbian, Cecilia Chau, Chao Qi, Mike Malczynski, Wanda Polanco
EPI_ISL_11172116	2022-01-17	North America / USA / Illinois / Cook County / Chicago	BA.1.20	Stefan Green, Kevin Kunstman, Laura Furtado, Felix Araujo Perez, Edith Perez, Sofiya Bobrovska, Alyse Kittner, Hannah Barbian, Cecilia Chau, Chao Qi, Mike Malczynski, Wanda Polanco
EPI_ISL_11172117	2022-01-17	North America / USA / Illinois / Cook County / Chicago	AY.103	Stefan Green, Kevin Kunstman, Laura Furtado, Felix Araujo Perez, Edith Perez, Sofiya Bobrovska, Alyse Kittner, Hannah Barbian, Cecilia Chau, Chao Qi, Mike Malczynski, Wanda Polanco
EPI_ISL_11172118	2022-01-17	North America / USA / Illinois / Cook County / Chicago	BA.1.1	Stefan Green, Kevin Kunstman, Laura Furtado, Felix Araujo Perez, Edith Perez, Sofiya Bobrovska, Alyse Kittner, Hannah Barbian, Cecilia Chau, Chao Qi, Mike Malczynski, Wanda Polanco
EPI_ISL_11172119	2022-01-17	North America / USA / Illinois / Cook County / Chicago	BA.1.1	Stefan Green, Kevin Kunstman, Laura Furtado, Felix Araujo Perez, Edith Perez, Sofiya Bobrovska, Alyse Kittner, Hannah Barbian, Cecilia Chau, Chao Qi, Mike Malczynski, Wanda Polanco
EPI_ISL_11172168	2022-01-20	North America / USA / Illinois / Cook County / Chicago	BA.1.20	Stefan Green, Kevin Kunstman, Laura Furtado, Felix Araujo Perez, Edith Perez, Sofiya Bobrovska, Alyse Kittner, Hannah Barbian, Cecilia Chau
EPI_ISL_11172169	2022-01-20	North America / USA / Illinois / Cook County / Chicago	BA.1.1	Stefan Green, Kevin Kunstman, Laura Furtado, Felix Araujo Perez, Edith Perez, Sofiya Bobrovska, Alyse Kittner, Hannah Barbian, Cecilia Chau
EPI_ISL_11172170	2022-01-20	North America / USA / Illinois / Cook County / Chicago	BA.1.20	Stefan Green, Kevin Kunstman, Laura Furtado, Felix Araujo Perez, Edith Perez, Sofiya Bobrovska, Alyse Kittner, Hannah Barbian, Cecilia Chau
EPI_ISL_11172171	2022-01-20	North America / USA / Illinois / Cook County / Chicago	BA.1.1	Stefan Green, Kevin Kunstman, Laura Furtado, Felix Araujo Perez, Edith Perez, Sofiya Bobrovska, Alyse Kittner, Hannah Barbian, Cecilia Chau
EPI_ISL_11172172	2022-01-19	North America / USA / Illinois / Cook County / Chicago	BA.1.20	Stefan Green, Kevin Kunstman, Laura Furtado, Felix Araujo Perez, Edith Perez, Sofiya Bobrovska, Alyse Kittner, Hannah Barbian, Cecilia Chau
EPI_ISL_11172173	2022-01-26	North America / USA / Illinois / Cook County / Chicago	BA.1.15	Stefan Green, Kevin Kunstman, Laura Furtado, Felix Araujo Perez, Edith Perez, Sofiya Bobrovska, Alyse Kittner, Hannah Barbian, Cecilia Chau, Melissa Mace
EPI_ISL_11172174	2022-01-26	North America / USA / Illinois / Cook County / Chicago	BA.1.17	Stefan Green, Kevin Kunstman, Laura Furtado, Felix Araujo Perez, Edith Perez, Sofiya Bobrovska, Alyse Kittner, Hannah Barbian, Cecilia Chau, Melissa Mace
EPI_ISL_11172175	2022-01-26	North America / USA / Illinois / Cook County / Chicago	BA.1.15	Stefan Green, Kevin Kunstman, Laura Furtado, Felix Araujo Perez, Edith Perez, Sofiya Bobrovska, Alyse Kittner, Hannah Barbian, Cecilia Chau, Melissa Mace
EPI_ISL_11172176	2022-01-26	North America / USA / Illinois / Cook County / Chicago	BA.1.20	Stefan Green, Kevin Kunstman, Laura Furtado, Felix Araujo Perez, Edith Perez, Sofiya Bobrovska, Alyse Kittner, Hannah Barbian, Cecilia Chau, Melissa Mace
EPI_ISL_11172177	2022-01-26	North America / USA / Illinois / Cook County / Chicago	BA.1.20	Stefan Green, Kevin Kunstman, Laura Furtado, Felix Araujo Perez, Edith Perez, Sofiya Bobrovska, Alyse Kittner, Hannah Barbian, Cecilia Chau, Melissa Mace
EPI_ISL_11172178	2022-01-26	North America / USA / Illinois / Cook County / Chicago	BA.1.20	Stefan Green, Kevin Kunstman, Laura Furtado, Felix Araujo Perez, Edith Perez, Sofiya Bobrovska, Alyse Kittner, Hannah Barbian, Cecilia Chau, Melissa Mace
EPI_ISL_11172179	2022-01-24	North America / USA / Illinois / Cook County / Chicago	BA.1.20	Stefan Green, Kevin Kunstman, Laura Furtado, Felix Araujo Perez, Edith Perez, Sofiya Bobrovska, Alyse Kittner, Hannah Barbian, Cecilia Chau, Melissa Mace
EPI_ISL_11172180	2022-01-25	North America / USA / Illinois / Cook County / Chicago	BA.1.1	Stefan Green, Kevin Kunstman, Laura Furtado, Felix Araujo Perez, Edith Perez, Sofiya Bobrovska, Alyse Kittner, Hannah Barbian, Cecilia Chau, Melissa Mace
EPI_ISL_11172181	2022-01-26	North America / USA / Illinois / Cook County / Chicago	BA.1.1	Stefan Green, Kevin Kunstman, Laura Furtado, Felix Araujo Perez, Edith Perez, Sofiya Bobrovska, Alyse Kittner, Hannah Barbian, Cecilia Chau, Melissa Mace
EPI_ISL_11172182	2022-01-26	North America / USA / Illinois / Cook County / Chicago	BA.1.1	Stefan Green, Kevin Kunstman, Laura Furtado, Felix Araujo Perez, Edith Perez, Sofiya Bobrovska, Alyse Kittner, Hannah Barbian, Cecilia Chau, Melissa Mace
EPI_ISL_11172183	2022-01-24	North America / USA / Illinois / Cook County / Chicago	BA.1.1.18	Stefan Green, Kevin Kunstman, Laura Furtado, Felix Araujo Perez, Edith Perez, Sofiya Bobrovska, Alyse Kittner, Hannah Barbian, Cecilia Chau, Melissa Mace
EPI_ISL_11172184	2022-01-24	North America / USA / Illinois / Cook County / Chicago	BA.1.20	Stefan Green, Kevin Kunstman, Laura Furtado, Felix Araujo Perez, Edith Perez, Sofiya Bobrovska, Alyse Kittner, Hannah Barbian, Cecilia Chau, Melissa Mace
EPI_ISL_11172185	2022-01-27	North America / USA / Illinois / Cook County / Chicago	BA.1.1	Stefan Green, Kevin Kunstman, Laura Furtado, Felix Araujo Perez, Edith Perez, Sofiya Bobrovska, Alyse Kittner, Hannah Barbian, Cecilia Chau, Melissa Mace
EPI_ISL_11172186	2022-01-27	North America / USA / Illinois / Cook County / Chicago	AY.103	Stefan Green, Kevin Kunstman, Laura Furtado, Felix Araujo Perez, Edith Perez, Sofiya Bobrovska, Alyse Kittner, Hannah Barbian, Cecilia Chau, Melissa Mace
EPI_ISL_11172187	2022-01-26	North America / USA / Illinois / Cook County / Chicago	BA.1.20	Stefan Green, Kevin Kunstman, Laura Furtado, Felix Araujo Perez, Edith Perez, Sofiya Bobrovska, Alyse Kittner, Hannah Barbian, Cecilia Chau, Melissa Mace
EPI_ISL_11172188	2022-01-25	North America / USA / Illinois / Cook County / Chicago	BA.1	Stefan Green, Kevin Kunstman, Laura Furtado, Felix Araujo Perez, Edith Perez, Sofiya Bobrovska, Alyse Kittner, Hannah Barbian, Cecilia Chau, Melissa Mace
EPI_ISL_11172189	2022-01-25	North America / USA / Illinois / Cook County / Chicago	BA.1	Stefan Green, Kevin Kunstman, Laura Furtado, Felix Araujo Perez, Edith Perez, Sofiya Bobrovska, Alyse Kittner, Hannah Barbian, Cecilia Chau, Melissa Mace
EPI_ISL_11172190	2022-01-22	North America / USA / Illinois / Cook County / Chicago	BA.1.20	Stefan Green, Kevin Kunstman, Laura Furtado, Felix Araujo Perez, Edith Perez, Sofiya Bobrovska, Alyse Kittner, Hannah Barbian, Cecilia Chau, Melissa Mace
EPI_ISL_11172191	2022-01-22	North America / USA / Illinois / Cook County / Chicago	BA.1.15	Stefan Green, Kevin Kunstman, Laura Furtado, Felix Araujo Perez, Edith Perez, Sofiya Bobrovska, Alyse Kittner, Hannah Barbian, Cecilia Chau, Melissa Mace
EPI_ISL_11172192	2022-01-21	North America / USA / Illinois / Cook County / Chicago	BA.1.20	Stefan Green, Kevin Kunstman, Laura Furtado, Felix Araujo Perez, Edith Perez, Sofiya Bobrovska, Alyse Kittner, Hannah Barbian, Cecilia Chau, Melissa Mace
EPI_ISL_11172193	2022-01-21	North America / USA / Illinois / Cook County / Chicago	BA.1	Stefan Green, Kevin Kunstman, Laura Furtado, Felix Araujo Perez, Edith Perez, Sofiya Bobrovska, Alyse Kittner, Hannah Barbian, Cecilia Chau, Melissa Mace
EPI_ISL_11172194	2022-01-21	North America / USA / Illinois / Cook County / Chicago	BA.1.20	Stefan Green, Kevin Kunstman, Laura Furtado, Felix Araujo Perez, Edith Perez, Sofiya Bobrovska, Alyse Kittner, Hannah Barbian, Cecilia Chau, Melissa Mace
EPI_ISL_11172195	2022-01-21	North America / USA / Illinois / Cook County / Chicago	BA.1.1	Stefan Green, Kevin Kunstman, Laura Furtado, Felix Araujo Perez, Edith Perez, Sofiya Bobrovska, Alyse Kittner, Hannah Barbian, Cecilia Chau, Melissa Mace
EPI_ISL_11172196	2022-01-08	North America / USA / Illinois / Cook County / Chicago	AY.44	Stefan Green, Kevin Kunstman, Laura Furtado, Felix Araujo Perez, Edith Perez, Sofiya Bobrovska, Alyse Kittner, Hannah Barbian, Cecilia Chau, Sonya Kemp, Di Padilla
EPI_ISL_11172197	2022-01-17	North America / USA / Illinois / Cook County / Chicago	BA.1.1	Stefan Green, Kevin Kunstman, Laura Furtado, Felix Araujo Perez, Edith Perez, Sofiya Bobrovska, Alyse Kittner, Hannah Barbian, Cecilia Chau, Sonya Kemp, Di Padilla
EPI_ISL_11172198	2022-01-17	North America / USA / Illinois / Cook County / Chicago	BA.1.15	Stefan Green, Kevin Kunstman, Laura Furtado, Felix Araujo Perez, Edith Perez, Sofiya Bobrovska, Alyse Kittner, Hannah Barbian, Cecilia Chau, Sonya Kemp, Di Padilla
EPI_ISL_11172199	2022-01-14	North America / USA / Illinois / Cook County / Chicago	BA.1.20	Stefan Green, Kevin Kunstman, Laura Furtado, Felix Araujo Perez, Edith Perez, Sofiya Bobrovska, Alyse Kittner, Hannah Barbian, Cecilia Chau, Sonya Kemp, Di Padilla
EPI_ISL_11172200	2022-01-13	North America / USA / Illinois / Cook County / Chicago	BA.1.20	Stefan Green, Kevin Kunstman, Laura Furtado, Felix Araujo Perez, Edith Perez, Sofiya Bobrovska, Alyse Kittner, Hannah Barbian, Cecilia Chau, Sonya Kemp, Di Padilla
EPI_ISL_11172201	2022-01-12	North America / USA / Illinois / Cook County / Chicago	BA.1.1.18	Stefan Green, Kevin Kunstman, Laura Furtado, Felix Araujo Perez, Edith Perez, Sofiya Bobrovska, Alyse Kittner, Hannah Barbian, Cecilia Chau, Sonya Kemp, Di Padilla
EPI_ISL_11172202	2022-01-11	North America / USA / Illinois / Cook County / Chicago	BA.1.15	Stefan Green, Kevin Kunstman, Laura Furtado, Felix Araujo Perez, Edith Perez, Sofiya Bobrovska, Alyse Kittner, Hannah Barbian, Cecilia Chau, Sonya Kemp, Di Padilla
EPI_ISL_11172203	2022-01-10	North America / USA / Illinois / Cook County / Chicago	BA.1.17	Stefan Green, Kevin Kunstman, Laura Furtado, Felix Araujo Perez, Edith Perez, Sofiya Bobrovska, Alyse Kittner, Hannah Barbian, Cecilia Chau, Sonya Kemp, Di Padilla
EPI_ISL_11172204	2022-01-10	North America / USA / Illinois / Cook County / Chicago	BA.1.20	Stefan Green, Kevin Kunstman, Laura Furtado, Felix Araujo Perez, Edith Perez, Sofiya Bobrovska, Alyse Kittner, Hannah Barbian, Cecilia Chau, Sonya Kemp, Di Padilla
EPI_ISL_11172205	2022-01-20	North America / USA / Illinois / Cook County / Chicago	BA.1.20	Stefan Green, Kevin Kunstman, Laura Furtado, Felix Araujo Perez, Edith Perez, Sofiya Bobrovska, Alyse Kittner, Hannah Barbian, Cecilia Chau, Sonya Kemp, Di Padilla
EPI_ISL_11172206	2022-01-06	North America / USA / Illinois / Cook County / Chicago	BA.1	Stefan Green, Kevin Kunstman, Laura Furtado, Felix Araujo Perez, Edith Perez, Sofiya Bobrovska, Alyse Kittner, Hannah Barbian, Cecilia Chau, Sonya Kemp, Di Padilla
EPI_ISL_11172207	2022-01-16	North America / USA / Illinois / Cook County / Chicago	BA.1.15	Stefan Green, Kevin Kunstman, Laura Furtado, Felix Araujo Perez, Edith Perez, Sofiya Bobrovska, Alyse Kittner, Hannah Barbian, Cecilia Chau, Sonya Kemp, Di Padilla
EPI_ISL_11172208	2022-01-26	North America / USA / Illinois / Cook County / Chicago	BA.1	Stefan Green, Kevin Kunstman, Laura Furtado, Felix Araujo Perez, Edith Perez, Sofiya Bobrovska, Alyse Kittner, Hannah Barbian, Cecilia Chau, Amanda Herrington, Kathleen McKinley
EPI_ISL_11172209	2022-01-26	North America / USA / Illinois / Cook County / Chicago	BA.1.1	Stefan Green, Kevin Kunstman, Laura Furtado, Felix Araujo Perez, Edith Perez, Sofiya Bobrovska, Alyse Kittner, Hannah Barbian, Cecilia Chau, Amanda Herrington, Kathleen McKinley
EPI_ISL_11172210	2022-01-26	North America / USA / Illinois / Cook County / Chicago	BA.1.20	Stefan Green, Kevin Kunstman, Laura Furtado, Felix Araujo Perez, Edith Perez, Sofiya Bobrovska, Alyse Kittner, Hannah Barbian, Cecilia Chau, Amanda Herrington, Kathleen McKinley
EPI_ISL_11172211	2022-01-26	North America / USA / Illinois / Cook County / Chicago	BA.1.20	Stefan Green, Kevin Kunstman, Laura Furtado, Felix Araujo Perez, Edith Perez, Sofiya Bobrovska, Alyse Kittner, Hannah Barbian, Cecilia Chau, Amanda Herrington, Kathleen McKinley
EPI_ISL_11172212	2022-01-26	North America / USA / Illinois / Cook County / Chicago	BA.1.1	Stefan Green, Kevin Kunstman, Laura Furtado, Felix Araujo Perez, Edith Perez, Sofiya Bobrovska, Alyse Kittner, Hannah Barbian, Cecilia Chau, Amanda Herrington, Kathleen McKinley
EPI_ISL_11172213	2022-01-27	North America / USA / Illinois / Cook County / Chicago	BA.1.1	Stefan Green, Kevin Kunstman, Laura Furtado, Felix Araujo Perez, Edith Perez, Sofiya Bobrovska, Alyse Kittner, Hannah Barbian, Cecilia Chau, Amanda Herrington, Kathleen McKinley
EPI_ISL_11172214	2022-01-26	North America / USA / Illinois / Cook County / Chicago	BA.1.20	Stefan Green, Kevin Kunstman, Laura Furtado, Felix Araujo Perez, Edith Perez, Sofiya Bobrovska, Alyse Kittner, Hannah Barbian, Cecilia Chau, Mary Hayden, Joyce Houlihan, Diane Springer
EPI_ISL_11172215	2022-01-28	North America / USA / Illinois / Cook County / Chicago	BA.1.15	Stefan Green, Kevin Kunstman, Laura Furtado, Felix Araujo Perez, Edith Perez, Sofiya Bobrovska, Alyse Kittner, Hannah Barbian, Cecilia Chau, Mary Hayden, Joyce Houlihan, Diane Springer
EPI_ISL_11172216	2022-01-29	North America / USA / Illinois / Cook County / Chicago	BA.1.20	Stefan Green, Kevin Kunstman, Laura Furtado, Felix Araujo Perez, Edith Perez, Sofiya Bobrovska, Alyse Kittner, Hannah Barbian, Cecilia Chau, Mary Hayden, Joyce Houlihan, Diane Springer
EPI_ISL_11172217	2022-01-31	North America / USA / Illinois / Cook County / Chicago	BA.1.15	Stefan Green, Kevin Kunstman, Laura Furtado, Felix Araujo Perez, Edith Perez, Sofiya Bobrovska, Alyse Kittner, Hannah Barbian, Cecilia Chau, Mary Hayden, Joyce Houlihan, Diane Springer
EPI_ISL_11172218	2022-01-26	North America / USA / Illinois / Cook County / Chicago	BA.1.17	Stefan Green, Kevin Kunstman, Laura Furtado, Felix Araujo Perez, Edith Perez, Sofiya Bobrovska, Alyse Kittner, Hannah Barbian, Cecilia Chau, Mary Hayden, Joyce Houlihan, Diane Springer
EPI_ISL_11172219	2022-01-26	North America / USA / Illinois / Cook County / Chicago	BA.1.20	Stefan Green, Kevin Kunstman, Laura Furtado, Felix Araujo Perez, Edith Perez, Sofiya Bobrovska, Alyse Kittner, Hannah Barbian, Cecilia Chau, Mary Hayden, Joyce Houlihan, Diane Springer
EPI_ISL_11172220	2022-01-25	North America / USA / Illinois / Cook County / Chicago	BA.1.1	Stefan Green, Kevin Kunstman, Laura Furtado, Felix Araujo Perez, Edith Perez, Sofiya Bobrovska, Alyse Kittner, Hannah Barbian, Cecilia Chau, Mary Hayden, Joyce Houlihan, Diane Springer
EPI_ISL_11172221	2022-01-25	North America / USA / Illinois / Cook County / Chicago	BA.1.1	Stefan Green, Kevin Kunstman, Laura Furtado, Felix Araujo Perez, Edith Perez, Sofiya Bobrovska, Alyse Kittner, Hannah Barbian, Cecilia Chau, Mary Hayden, Joyce Houlihan, Diane Springer
EPI_ISL_11172222	2022-01-25	North America / USA / Illinois / Cook County / Chicago	BA.1.20	Stefan Green, Kevin Kunstman, Laura Furtado, Felix Araujo Perez, Edith Perez, Sofiya Bobrovska, Alyse Kittner, Hannah Barbian, Cecilia Chau, Mary Hayden, Joyce Houlihan, Diane Springer
EPI_ISL_11172223	2022-02-07	North America / USA / Illinois / Cook County / Chicago	BA.1	Stefan Green, Kevin Kunstman, Laura Furtado, Felix Araujo Perez, Edith Perez, Sofiya Bobrovska, Alyse Kittner, Hannah Barbian, Cecilia Chau, Mary Hayden, Joyce Houlihan, Diane Springer
EPI_ISL_11172224	2022-02-07	North America / USA / Illinois / Cook County / Chicago	BA.1.20	Stefan Green, Kevin Kunstman, Laura Furtado, Felix Araujo Perez, Edith Perez, Sofiya Bobrovska, Alyse Kittner, Hannah Barbian, Cecilia Chau, Mary Hayden, Joyce Houlihan, Diane Springer
EPI_ISL_11172225	2022-02-07	North America / USA / Illinois / Cook County / Chicago	BA.1.1	Stefan Green, Kevin Kunstman, Laura Furtado, Felix Araujo Perez, Edith Perez, Sofiya Bobrovska, Alyse Kittner, Hannah Barbian, Cecilia Chau, Mary Hayden, Joyce Houlihan, Diane Springer
EPI_ISL_11172226	2022-02-06	North America / USA / Illinois / Cook County / Chicago	BA.1.20	Stefan Green, Kevin Kunstman, Laura Furtado, Felix Araujo Perez, Edith Perez, Sofiya Bobrovska, Alyse Kittner, Hannah Barbian, Cecilia Chau, Mary Hayden, Joyce Houlihan, Diane Springer
EPI_ISL_11172227	2022-02-05	North America / USA / Illinois / Cook County / Chicago	BA.1.1	Stefan Green, Kevin Kunstman, Laura Furtado, Felix Araujo Perez, Edith Perez, Sofiya Bobrovska, Alyse Kittner, Hannah Barbian, Cecilia Chau, Mary Hayden, Joyce Houlihan, Diane Springer
EPI_ISL_11172228	2022-02-08	North America / USA / Illinois / Cook County / Chicago	BA.1.1	Stefan Green, Kevin Kunstman, Laura Furtado, Felix Araujo Perez, Edith Perez, Sofiya Bobrovska, Alyse Kittner, Hannah Barbian, Cecilia Chau, Mary Hayden, Joyce Houlihan, Diane Springer
EPI_ISL_11172229	2022-02-08	North America / USA / Illinois / Cook County / Chicago	BA.1.1	Stefan Green, Kevin Kunstman, Laura Furtado, Felix Araujo Perez, Edith Perez, Sofiya Bobrovska, Alyse Kittner, Hannah Barbian, Cecilia Chau, Mary Hayden, Joyce Houlihan, Diane Springer
EPI_ISL_11172230	2022-02-08	North America / USA / Illinois / Cook County / Chicago	BA.1.1	Stefan Green, Kevin Kunstman, Laura Furtado, Felix Araujo Perez, Edith Perez, Sofiya Bobrovska, Alyse Kittner, Hannah Barbian, Cecilia Chau, Mary Hayden, Joyce Houlihan, Diane Springer
EPI_ISL_11172231	2022-02-08	North America / USA / Illinois / Cook County / Chicago	BA.2.3.16	Stefan Green, Kevin Kunstman, Laura Furtado, Felix Araujo Perez, Edith Perez, Sofiya Bobrovska, Alyse Kittner, Hannah Barbian, Cecilia Chau, Mary Hayden, Joyce Houlihan, Diane Springer
EPI_ISL_11172232	2022-02-08	North America / USA / Illinois / Cook County / Chicago	BA.1.1.18	Stefan Green, Kevin Kunstman, Laura Furtado, Felix Araujo Perez, Edith Perez, Sofiya Bobrovska, Alyse Kittner, Hannah Barbian, Cecilia Chau, Mary Hayden, Joyce Houlihan, Diane Springer
EPI_ISL_11172233	2022-02-09	North America / USA / Illinois / Cook County / Chicago	BA.1.20	Stefan Green, Kevin Kunstman, Laura Furtado, Felix Araujo Perez, Edith Perez, Sofiya Bobrovska, Alyse Kittner, Hannah Barbian, Cecilia Chau, Mary Hayden, Joyce Houlihan, Diane Springer
EPI_ISL_11172234	2022-02-09	North America / USA / Illinois / Cook County / Chicago	BA.1.1	Stefan Green, Kevin Kunstman, Laura Furtado, Felix Araujo Perez, Edith Perez, Sofiya Bobrovska, Alyse Kittner, Hannah Barbian, Cecilia Chau, Mary Hayden, Joyce Houlihan, Diane Springer
EPI_ISL_11172235	2022-02-09	North America / USA / Illinois / Cook County / Chicago	BA.1.20	Stefan Green, Kevin Kunstman, Laura Furtado, Felix Araujo Perez, Edith Perez, Sofiya Bobrovska, Alyse Kittner, Hannah Barbian, Cecilia Chau, Mary Hayden, Joyce Houlihan, Diane Springer
EPI_ISL_11172236	2022-02-09	North America / USA / Illinois / Cook County / Chicago	BA.1.1	Stefan Green, Kevin Kunstman, Laura Furtado, Felix Araujo Perez, Edith Perez, Sofiya Bobrovska, Alyse Kittner, Hannah Barbian, Cecilia Chau, Mary Hayden, Joyce Houlihan, Diane Springer
EPI_ISL_11172237	2022-02-09	North America / USA / Illinois / Cook County / Chicago	BA.1	Stefan Green, Kevin Kunstman, Laura Furtado, Felix Araujo Perez, Edith Perez, Sofiya Bobrovska, Alyse Kittner, Hannah Barbian, Cecilia Chau, Mary Hayden, Joyce Houlihan, Diane Springer
EPI_ISL_11172238	2022-02-04	North America / USA / Illinois / Cook County / Chicago	BA.1.1.18	Stefan Green, Kevin Kunstman, Laura Furtado, Felix Araujo Perez, Edith Perez, Sofiya Bobrovska, Alyse Kittner, Hannah Barbian, Cecilia Chau, Lauren Megger, Nedra Love
EPI_ISL_11172239	2022-02-03	North America / USA / Illinois / Cook County / Chicago	BA.1.1	Stefan Green, Kevin Kunstman, Laura Furtado, Felix Araujo Perez, Edith Perez, Sofiya Bobrovska, Alyse Kittner, Hannah Barbian, Cecilia Chau, Lauren Megger, Nedra Love
EPI_ISL_11172240	2022-02-03	North America / USA / Illinois / Cook County / Chicago	BA.1.15	Stefan Green, Kevin Kunstman, Laura Furtado, Felix Araujo Perez, Edith Perez, Sofiya Bobrovska, Alyse Kittner, Hannah Barbian, Cecilia Chau, Lauren Megger, Nedra Love
EPI_ISL_11172241	2022-02-03	North America / USA / Illinois / Cook County / Chicago	BA.1.1	Stefan Green, Kevin Kunstman, Laura Furtado, Felix Araujo Perez, Edith Perez, Sofiya Bobrovska, Alyse Kittner, Hannah Barbian, Cecilia Chau, Lauren Megger, Nedra Love
EPI_ISL_11172242	2022-02-03	North America / USA / Illinois / Cook County / Chicago	BA.1.20	Stefan Green, Kevin Kunstman, Laura Furtado, Felix Araujo Perez, Edith Perez, Sofiya Bobrovska, Alyse Kittner, Hannah Barbian, Cecilia Chau, Lauren Megger, Nedra Love
EPI_ISL_11172243	2022-02-03	North America / USA / Illinois / Cook County / Chicago	BA.1	Stefan Green, Kevin Kunstman, Laura Furtado, Felix Araujo Perez, Edith Perez, Sofiya Bobrovska, Alyse Kittner, Hannah Barbian, Cecilia Chau, Lauren Megger, Nedra Love
EPI_ISL_11172244	2022-02-03	North America / USA / Illinois / Cook County / Chicago	BA.1.1	Stefan Green, Kevin Kunstman, Laura Furtado, Felix Araujo Perez, Edith Perez, Sofiya Bobrovska, Alyse Kittner, Hannah Barbian, Cecilia Chau, Lauren Megger, Nedra Love
EPI_ISL_11172245	2022-02-02	North America / USA / Illinois / Cook County / Chicago	BA.1.1	Stefan Green, Kevin Kunstman, Laura Furtado, Felix Araujo Perez, Edith Perez, Sofiya Bobrovska, Alyse Kittner, Hannah Barbian, Cecilia Chau, Lauren Megger, Nedra Love
EPI_ISL_11172246	2022-02-03	North America / USA / Illinois / Cook County / Chicago	BA.1.20	Stefan Green, Kevin Kunstman, Laura Furtado, Felix Araujo Perez, Edith Perez, Sofiya Bobrovska, Alyse Kittner, Hannah Barbian, Cecilia Chau, Lauren Megger, Nedra Love
EPI_ISL_11172247	2022-02-02	North America / USA / Illinois / Cook County / Chicago	BA.1.1	Stefan Green, Kevin Kunstman, Laura Furtado, Felix Araujo Perez, Edith Perez, Sofiya Bobrovska, Alyse Kittner, Hannah Barbian, Cecilia Chau, Lauren Megger, Nedra Love
EPI_ISL_11172248	2022-02-02	North America / USA / Illinois / Cook County / Chicago	AY.118	Stefan Green, Kevin Kunstman, Laura Furtado, Felix Araujo Perez, Edith Perez, Sofiya Bobrovska, Alyse Kittner, Hannah Barbian, Cecilia Chau, Lauren Megger, Nedra Love
EPI_ISL_11172249	2022-02-01	North America / USA / Illinois / Cook County / Chicago	BA.1.1	Stefan Green, Kevin Kunstman, Laura Furtado, Felix Araujo Perez, Edith Perez, Sofiya Bobrovska, Alyse Kittner, Hannah Barbian, Cecilia Chau, Lauren Megger, Nedra Love
EPI_ISL_11172250	2022-02-01	North America / USA / Illinois / Cook County / Chicago	BA.1.1.18	Stefan Green, Kevin Kunstman, Laura Furtado, Felix Araujo Perez, Edith Perez, Sofiya Bobrovska, Alyse Kittner, Hannah Barbian, Cecilia Chau, Lauren Megger, Nedra Love
EPI_ISL_11172251	2022-02-01	North America / USA / Illinois / Cook County / Chicago	BA.1.1	Stefan Green, Kevin Kunstman, Laura Furtado, Felix Araujo Perez, Edith Perez, Sofiya Bobrovska, Alyse Kittner, Hannah Barbian, Cecilia Chau, Lauren Megger, Nedra Love
EPI_ISL_11172252	2022-02-01	North America / USA / Illinois / Cook County / Chicago	BA.1.1.14	Stefan Green, Kevin Kunstman, Laura Furtado, Felix Araujo Perez, Edith Perez, Sofiya Bobrovska, Alyse Kittner, Hannah Barbian, Cecilia Chau, Lauren Megger, Nedra Love
EPI_ISL_11172253	2022-02-02	North America / USA / Illinois / Cook County / Chicago	BA.1.17	Stefan Green, Kevin Kunstman, Laura Furtado, Felix Araujo Perez, Edith Perez, Sofiya Bobrovska, Alyse Kittner, Hannah Barbian, Cecilia Chau, Lauren Megger, Nedra Love
EPI_ISL_11172254	2022-02-01	North America / USA / Illinois / Cook County / Chicago	BA.1	Stefan Green, Kevin Kunstman, Laura Furtado, Felix Araujo Perez, Edith Perez, Sofiya Bobrovska, Alyse Kittner, Hannah Barbian, Cecilia Chau, Lauren Megger, Nedra Love
EPI_ISL_11172255	2022-02-01	North America / USA / Illinois / Cook County / Chicago	BA.1.1	Stefan Green, Kevin Kunstman, Laura Furtado, Felix Araujo Perez, Edith Perez, Sofiya Bobrovska, Alyse Kittner, Hannah Barbian, Cecilia Chau, Lauren Megger, Nedra Love
EPI_ISL_11172256	2022-02-01	North America / USA / Illinois / Cook County / Chicago	BA.1.15	Stefan Green, Kevin Kunstman, Laura Furtado, Felix Araujo Perez, Edith Perez, Sofiya Bobrovska, Alyse Kittner, Hannah Barbian, Cecilia Chau, Lauren Megger, Nedra Love
EPI_ISL_11172257	2022-02-02	North America / USA / Illinois / Cook County / Chicago	BA.1.1	Stefan Green, Kevin Kunstman, Laura Furtado, Felix Araujo Perez, Edith Perez, Sofiya Bobrovska, Alyse Kittner, Hannah Barbian, Cecilia Chau, Lauren Megger, Nedra Love
EPI_ISL_11172258	2022-02-02	North America / USA / Illinois / Cook County / Chicago	BA.1.20	Stefan Green, Kevin Kunstman, Laura Furtado, Felix Araujo Perez, Edith Perez, Sofiya Bobrovska, Alyse Kittner, Hannah Barbian, Cecilia Chau, Lauren Megger, Nedra Love
EPI_ISL_11172259	2022-01-31	North America / USA / Illinois / Cook County / Chicago	BA.1.20	Stefan Green, Kevin Kunstman, Laura Furtado, Felix Araujo Perez, Edith Perez, Sofiya Bobrovska, Alyse Kittner, Hannah Barbian, Cecilia Chau, Lauren Megger, Nedra Love
EPI_ISL_11172260	2022-01-31	North America / USA / Illinois / Cook County / Chicago	BA.1.20	Stefan Green, Kevin Kunstman, Laura Furtado, Felix Araujo Perez, Edith Perez, Sofiya Bobrovska, Alyse Kittner, Hannah Barbian, Cecilia Chau, Lauren Megger, Nedra Love
EPI_ISL_11172261	2022-02-04	North America / USA / Illinois / Cook County / Chicago	BA.1	Stefan Green, Kevin Kunstman, Laura Furtado, Felix Araujo Perez, Edith Perez, Sofiya Bobrovska, Alyse Kittner, Hannah Barbian, Cecilia Chau, Lauren Megger, Nedra Love
EPI_ISL_11172307	2022-01-20	North America / USA / Illinois / Cook County / Chicago	BA.1.15	Stefan Green, Kevin Kunstman, Laura Furtado, Felix Araujo Perez, Edith Perez, Sofiya Bobrovska, Alyse Kittner, Hannah Barbian, Cecilia Chau
EPI_ISL_11172308	2022-01-20	North America / USA / Illinois / Cook County / Chicago	BA.1.15	Stefan Green, Kevin Kunstman, Laura Furtado, Felix Araujo Perez, Edith Perez, Sofiya Bobrovska, Alyse Kittner, Hannah Barbian, Cecilia Chau
EPI_ISL_11172309	2022-01-26	North America / USA / Illinois / Cook County / Chicago	BA.1.1	Stefan Green, Kevin Kunstman, Laura Furtado, Felix Araujo Perez, Edith Perez, Sofiya Bobrovska, Alyse Kittner, Hannah Barbian, Cecilia Chau
EPI_ISL_11172310	2022-01-27	North America / USA / Illinois / Cook County / Chicago	BA.1.15	Stefan Green, Kevin Kunstman, Laura Furtado, Felix Araujo Perez, Edith Perez, Sofiya Bobrovska, Alyse Kittner, Hannah Barbian, Cecilia Chau
EPI_ISL_11172311	2022-01-31	North America / USA / Illinois / Cook County / Chicago	BA.1.20	Stefan Green, Kevin Kunstman, Laura Furtado, Felix Araujo Perez, Edith Perez, Sofiya Bobrovska, Alyse Kittner, Hannah Barbian, Cecilia Chau, Melissa Mace
EPI_ISL_11172312	2022-01-31	North America / USA / Illinois / Cook County / Chicago	BA.1.20	Stefan Green, Kevin Kunstman, Laura Furtado, Felix Araujo Perez, Edith Perez, Sofiya Bobrovska, Alyse Kittner, Hannah Barbian, Cecilia Chau, Melissa Mace
EPI_ISL_11172313	2022-01-29	North America / USA / Illinois / Cook County / Chicago	BA.1.20	Stefan Green, Kevin Kunstman, Laura Furtado, Felix Araujo Perez, Edith Perez, Sofiya Bobrovska, Alyse Kittner, Hannah Barbian, Cecilia Chau, Melissa Mace
EPI_ISL_11172315	2022-01-29	North America / USA / Illinois / Cook County / Chicago	BA.1.15	Stefan Green, Kevin Kunstman, Laura Furtado, Felix Araujo Perez, Edith Perez, Sofiya Bobrovska, Alyse Kittner, Hannah Barbian, Cecilia Chau, Amanda Herrington, Kathleen McKinley
EPI_ISL_11172316	2022-01-31	North America / USA / Illinois / Cook County / Chicago	BA.1.20	Stefan Green, Kevin Kunstman, Laura Furtado, Felix Araujo Perez, Edith Perez, Sofiya Bobrovska, Alyse Kittner, Hannah Barbian, Cecilia Chau, Amanda Herrington, Kathleen McKinley
EPI_ISL_11172317	2022-02-03	North America / USA / Illinois / Cook County / Chicago	BA.1.1	Stefan Green, Kevin Kunstman, Laura Furtado, Felix Araujo Perez, Edith Perez, Sofiya Bobrovska, Alyse Kittner, Hannah Barbian, Cecilia Chau, Amanda Herrington, Kathleen McKinley
EPI_ISL_11172318	2022-02-03	North America / USA / Illinois / Cook County / Chicago	BA.1.1	Stefan Green, Kevin Kunstman, Laura Furtado, Felix Araujo Perez, Edith Perez, Sofiya Bobrovska, Alyse Kittner, Hannah Barbian, Cecilia Chau, Amanda Herrington, Kathleen McKinley
EPI_ISL_11172319	2022-02-03	North America / USA / Illinois / Cook County / Chicago	BA.1.1	Stefan Green, Kevin Kunstman, Laura Furtado, Felix Araujo Perez, Edith Perez, Sofiya Bobrovska, Alyse Kittner, Hannah Barbian, Cecilia Chau, Amanda Herrington, Kathleen McKinley
EPI_ISL_11172320	2022-02-03	North America / USA / Illinois / Cook County / Chicago	BA.1.1	Stefan Green, Kevin Kunstman, Laura Furtado, Felix Araujo Perez, Edith Perez, Sofiya Bobrovska, Alyse Kittner, Hannah Barbian, Cecilia Chau, Amanda Herrington, Kathleen McKinley
EPI_ISL_11172322	2022-01-30	North America / USA / Illinois / Cook County / Chicago	BA.1.1	Stefan Green, Kevin Kunstman, Laura Furtado, Felix Araujo Perez, Edith Perez, Sofiya Bobrovska, Alyse Kittner, Hannah Barbian, Cecilia Chau, Richa Bedi, Flor Arroyo
EPI_ISL_11172323	2022-01-09	North America / USA / Illinois / Cook County / Chicago	BA.1	Stefan Green, Kevin Kunstman, Laura Furtado, Felix Araujo Perez, Edith Perez, Sofiya Bobrovska, Alyse Kittner, Hannah Barbian, Cecilia Chau, Marty Lampman, Marilyn Stewart, Janice Ho, Francia Sevilla, Deborah Bootcheck
EPI_ISL_11172324	2022-01-12	North America / USA / Illinois / Cook County / Chicago	BA.1	Stefan Green, Kevin Kunstman, Laura Furtado, Felix Araujo Perez, Edith Perez, Sofiya Bobrovska, Alyse Kittner, Hannah Barbian, Cecilia Chau, Marty Lampman, Marilyn Stewart, Janice Ho, Francia Sevilla, Deborah Bootcheck
EPI_ISL_11172325	2022-01-17	North America / USA / Illinois / Cook County / Chicago	BA.1.15	Stefan Green, Kevin Kunstman, Laura Furtado, Felix Araujo Perez, Edith Perez, Sofiya Bobrovska, Alyse Kittner, Hannah Barbian, Cecilia Chau, Marty Lampman, Marilyn Stewart, Janice Ho, Francia Sevilla, Deborah Bootcheck
EPI_ISL_11172326	2022-01-19	North America / USA / Illinois / Cook County / Chicago	BA.1.20	Stefan Green, Kevin Kunstman, Laura Furtado, Felix Araujo Perez, Edith Perez, Sofiya Bobrovska, Alyse Kittner, Hannah Barbian, Cecilia Chau, Marty Lampman, Marilyn Stewart, Janice Ho, Francia Sevilla, Deborah Bootcheck
EPI_ISL_11172327	2022-01-22	North America / USA / Illinois / Cook County / Chicago	BA.1.1.18	Stefan Green, Kevin Kunstman, Laura Furtado, Felix Araujo Perez, Edith Perez, Sofiya Bobrovska, Alyse Kittner, Hannah Barbian, Cecilia Chau, Marty Lampman, Marilyn Stewart, Janice Ho, Francia Sevilla, Deborah Bootcheck
EPI_ISL_11172328	2022-01-22	North America / USA / Illinois / Cook County / Chicago	BA.1.20	Stefan Green, Kevin Kunstman, Laura Furtado, Felix Araujo Perez, Edith Perez, Sofiya Bobrovska, Alyse Kittner, Hannah Barbian, Cecilia Chau, Marty Lampman, Marilyn Stewart, Janice Ho, Francia Sevilla, Deborah Bootcheck
EPI_ISL_11172329	2022-02-04	North America / USA / Illinois / Cook County / Chicago	BA.1.1	Stefan Green, Kevin Kunstman, Laura Furtado, Felix Araujo Perez, Edith Perez, Sofiya Bobrovska, Alyse Kittner, Hannah Barbian, Cecilia Chau, Mary Hayden, Joyce Houlihan, Diane Springer
EPI_ISL_11172330	2022-02-01	North America / USA / Illinois / Cook County / Chicago	BA.1.1	Stefan Green, Kevin Kunstman, Laura Furtado, Felix Araujo Perez, Edith Perez, Sofiya Bobrovska, Alyse Kittner, Hannah Barbian, Cecilia Chau, Mary Hayden, Joyce Houlihan, Diane Springer
EPI_ISL_11172331	2022-02-04	North America / USA / Illinois / Cook County / Chicago	BA.1.20	Stefan Green, Kevin Kunstman, Laura Furtado, Felix Araujo Perez, Edith Perez, Sofiya Bobrovska, Alyse Kittner, Hannah Barbian, Cecilia Chau, Mary Hayden, Joyce Houlihan, Diane Springer
EPI_ISL_11172332	2022-02-08	North America / USA / Illinois / Cook County / Chicago	BA.1	Stefan Green, Kevin Kunstman, Laura Furtado, Felix Araujo Perez, Edith Perez, Sofiya Bobrovska, Alyse Kittner, Hannah Barbian, Cecilia Chau, Mary Hayden, Joyce Houlihan, Diane Springer
EPI_ISL_11172333	2022-02-09	North America / USA / Illinois / Cook County / Chicago	BA.1.1	Stefan Green, Kevin Kunstman, Laura Furtado, Felix Araujo Perez, Edith Perez, Sofiya Bobrovska, Alyse Kittner, Hannah Barbian, Cecilia Chau, Mary Hayden, Joyce Houlihan, Diane Springer
EPI_ISL_11172334	2022-02-09	North America / USA / Illinois / Cook County / Chicago	BA.1.1	Stefan Green, Kevin Kunstman, Laura Furtado, Felix Araujo Perez, Edith Perez, Sofiya Bobrovska, Alyse Kittner, Hannah Barbian, Cecilia Chau, Mary Hayden, Joyce Houlihan, Diane Springer
EPI_ISL_11172335	2022-02-09	North America / USA / Illinois / Cook County / Chicago	BA.1.1.18	Stefan Green, Kevin Kunstman, Laura Furtado, Felix Araujo Perez, Edith Perez, Sofiya Bobrovska, Alyse Kittner, Hannah Barbian, Cecilia Chau, Mary Hayden, Joyce Houlihan, Diane Springer
EPI_ISL_11172336	2022-02-11	North America / USA / Illinois / Cook County / Chicago	BA.1.1	Stefan Green, Kevin Kunstman, Laura Furtado, Felix Araujo Perez, Edith Perez, Sofiya Bobrovska, Alyse Kittner, Hannah Barbian, Cecilia Chau, Mary Hayden, Joyce Houlihan, Diane Springer
EPI_ISL_11172337	2022-02-11	North America / USA / Illinois / Cook County / Chicago	BA.2.12	Stefan Green, Kevin Kunstman, Laura Furtado, Felix Araujo Perez, Edith Perez, Sofiya Bobrovska, Alyse Kittner, Hannah Barbian, Cecilia Chau, Mary Hayden, Joyce Houlihan, Diane Springer
EPI_ISL_11172338	2022-02-07	North America / USA / Illinois / Cook County / Chicago	BA.1.1	Stefan Green, Kevin Kunstman, Laura Furtado, Felix Araujo Perez, Edith Perez, Sofiya Bobrovska, Alyse Kittner, Hannah Barbian, Cecilia Chau, Lauren Megger, Nedra Love
EPI_ISL_11172339	2022-02-11	North America / USA / Illinois / Cook County / Chicago	BA.1.1.1	Stefan Green, Kevin Kunstman, Laura Furtado, Felix Araujo Perez, Edith Perez, Sofiya Bobrovska, Alyse Kittner, Hannah Barbian, Cecilia Chau, Lauren Megger, Nedra Love
EPI_ISL_11172340	2022-02-14	North America / USA / Illinois / Cook County / Chicago	BA.1.15	Stefan Green, Kevin Kunstman, Laura Furtado, Felix Araujo Perez, Edith Perez, Sofiya Bobrovska, Alyse Kittner, Hannah Barbian, Cecilia Chau, Lauren Megger, Nedra Love
EPI_ISL_11172341	2022-02-08	North America / USA / Illinois / Cook County / Chicago	BA.1.1	Stefan Green, Kevin Kunstman, Laura Furtado, Felix Araujo Perez, Edith Perez, Sofiya Bobrovska, Alyse Kittner, Hannah Barbian, Cecilia Chau, Lauren Megger, Nedra Love
EPI_ISL_11172342	2022-02-11	North America / USA / Illinois / Cook County / Chicago	BA.1.1	Stefan Green, Kevin Kunstman, Laura Furtado, Felix Araujo Perez, Edith Perez, Sofiya Bobrovska, Alyse Kittner, Hannah Barbian, Cecilia Chau, Lauren Megger, Nedra Love
EPI_ISL_11172343	2022-02-10	North America / USA / Illinois / Cook County / Chicago	BA.1.20	Stefan Green, Kevin Kunstman, Laura Furtado, Felix Araujo Perez, Edith Perez, Sofiya Bobrovska, Alyse Kittner, Hannah Barbian, Cecilia Chau, Lauren Megger, Nedra Love
EPI_ISL_11172344	2022-02-10	North America / USA / Illinois / Cook County / Chicago	BA.1.15	Stefan Green, Kevin Kunstman, Laura Furtado, Felix Araujo Perez, Edith Perez, Sofiya Bobrovska, Alyse Kittner, Hannah Barbian, Cecilia Chau, Lauren Megger, Nedra Love
EPI_ISL_11172345	2022-02-15	North America / USA / Illinois / Cook County / Chicago	BA.1.1.14	Stefan Green, Kevin Kunstman, Laura Furtado, Felix Araujo Perez, Edith Perez, Sofiya Bobrovska, Alyse Kittner, Hannah Barbian, Cecilia Chau, Lauren Megger, Nedra Love
EPI_ISL_11172346	2022-02-15	North America / USA / Illinois / Cook County / Chicago	BA.1.1	Stefan Green, Kevin Kunstman, Laura Furtado, Felix Araujo Perez, Edith Perez, Sofiya Bobrovska, Alyse Kittner, Hannah Barbian, Cecilia Chau, Lauren Megger, Nedra Love
EPI_ISL_11172347	2022-02-11	North America / USA / Illinois / Cook County / Chicago	BA.1.1.14	Stefan Green, Kevin Kunstman, Laura Furtado, Felix Araujo Perez, Edith Perez, Sofiya Bobrovska, Alyse Kittner, Hannah Barbian, Cecilia Chau, Lauren Megger, Nedra Love
EPI_ISL_11172348	2022-02-14	North America / USA / Illinois / Cook County / Chicago	BA.1.15	Stefan Green, Kevin Kunstman, Laura Furtado, Felix Araujo Perez, Edith Perez, Sofiya Bobrovska, Alyse Kittner, Hannah Barbian, Cecilia Chau, Lauren Megger, Nedra Love
EPI_ISL_11172349	2022-02-11	North America / USA / Illinois / Cook County / Chicago	BA.1.20	Stefan Green, Kevin Kunstman, Laura Furtado, Felix Araujo Perez, Edith Perez, Sofiya Bobrovska, Alyse Kittner, Hannah Barbian, Cecilia Chau, Lauren Megger, Nedra Love
EPI_ISL_11172350	2022-02-10	North America / USA / Illinois / Cook County / Chicago	BA.1.1.18	Stefan Green, Kevin Kunstman, Laura Furtado, Felix Araujo Perez, Edith Perez, Sofiya Bobrovska, Alyse Kittner, Hannah Barbian, Cecilia Chau, Lauren Megger, Nedra Love
EPI_ISL_11172351	2022-02-14	North America / USA / Illinois / Cook County / Chicago	BA.1	Stefan Green, Kevin Kunstman, Laura Furtado, Felix Araujo Perez, Edith Perez, Sofiya Bobrovska, Alyse Kittner, Hannah Barbian, Cecilia Chau, Lauren Megger, Nedra Love
EPI_ISL_11172352	2022-02-11	North America / USA / Illinois / Cook County / Chicago	BA.1.1	Stefan Green, Kevin Kunstman, Laura Furtado, Felix Araujo Perez, Edith Perez, Sofiya Bobrovska, Alyse Kittner, Hannah Barbian, Cecilia Chau, Lauren Megger, Nedra Love
EPI_ISL_11172353	2022-02-07	North America / USA / Illinois / Cook County / Chicago	BA.2	Stefan Green, Kevin Kunstman, Laura Furtado, Felix Araujo Perez, Edith Perez, Sofiya Bobrovska, Alyse Kittner, Hannah Barbian, Cecilia Chau, Lauren Megger, Nedra Love
EPI_ISL_11172354	2022-02-07	North America / USA / Illinois / Cook County / Chicago	BA.1.1	Stefan Green, Kevin Kunstman, Laura Furtado, Felix Araujo Perez, Edith Perez, Sofiya Bobrovska, Alyse Kittner, Hannah Barbian, Cecilia Chau, Lauren Megger, Nedra Love
EPI_ISL_11172355	2022-02-04	North America / USA / Illinois / Cook County / Chicago	BA.1.1	Stefan Green, Kevin Kunstman, Laura Furtado, Felix Araujo Perez, Edith Perez, Sofiya Bobrovska, Alyse Kittner, Hannah Barbian, Cecilia Chau, Lauren Megger, Nedra Love
EPI_ISL_11172356	2022-02-09	North America / USA / Illinois / Cook County / Chicago	BA.1.1	Stefan Green, Kevin Kunstman, Laura Furtado, Felix Araujo Perez, Edith Perez, Sofiya Bobrovska, Alyse Kittner, Hannah Barbian, Cecilia Chau, Lauren Megger, Nedra Love
EPI_ISL_11172357	2022-01-29	North America / USA / Illinois / Cook County / Chicago	BA.1	Stefan Green, Kevin Kunstman, Laura Furtado, Felix Araujo Perez, Edith Perez, Sofiya Bobrovska, Alyse Kittner, Hannah Barbian, Cecilia Chau, Chao Qi, Mike Malczynski, Wanda Polanco
EPI_ISL_11172358	2022-01-31	North America / USA / Illinois / Cook County / Chicago	BA.1.20	Stefan Green, Kevin Kunstman, Laura Furtado, Felix Araujo Perez, Edith Perez, Sofiya Bobrovska, Alyse Kittner, Hannah Barbian, Cecilia Chau, Chao Qi, Mike Malczynski, Wanda Polanco
EPI_ISL_11172359	2022-01-31	North America / USA / Illinois / Cook County / Chicago	BA.1.20	Stefan Green, Kevin Kunstman, Laura Furtado, Felix Araujo Perez, Edith Perez, Sofiya Bobrovska, Alyse Kittner, Hannah Barbian, Cecilia Chau, Chao Qi, Mike Malczynski, Wanda Polanco
EPI_ISL_11172360	2022-01-31	North America / USA / Illinois / Cook County / Chicago	BA.1	Stefan Green, Kevin Kunstman, Laura Furtado, Felix Araujo Perez, Edith Perez, Sofiya Bobrovska, Alyse Kittner, Hannah Barbian, Cecilia Chau, Chao Qi, Mike Malczynski, Wanda Polanco
EPI_ISL_11172361	2022-01-31	North America / USA / Illinois / Cook County / Chicago	BA.1.15	Stefan Green, Kevin Kunstman, Laura Furtado, Felix Araujo Perez, Edith Perez, Sofiya Bobrovska, Alyse Kittner, Hannah Barbian, Cecilia Chau, Chao Qi, Mike Malczynski, Wanda Polanco
EPI_ISL_11172362	2022-01-31	North America / USA / Illinois / Cook County / Chicago	AY.3	Stefan Green, Kevin Kunstman, Laura Furtado, Felix Araujo Perez, Edith Perez, Sofiya Bobrovska, Alyse Kittner, Hannah Barbian, Cecilia Chau, Chao Qi, Mike Malczynski, Wanda Polanco
EPI_ISL_11172363	2022-01-31	North America / USA / Illinois / Cook County / Chicago	BA.1.20	Stefan Green, Kevin Kunstman, Laura Furtado, Felix Araujo Perez, Edith Perez, Sofiya Bobrovska, Alyse Kittner, Hannah Barbian, Cecilia Chau, Chao Qi, Mike Malczynski, Wanda Polanco
EPI_ISL_11172364	2022-01-31	North America / USA / Illinois / Cook County / Chicago	BA.1.1	Stefan Green, Kevin Kunstman, Laura Furtado, Felix Araujo Perez, Edith Perez, Sofiya Bobrovska, Alyse Kittner, Hannah Barbian, Cecilia Chau, Chao Qi, Mike Malczynski, Wanda Polanco
EPI_ISL_11172365	2022-02-01	North America / USA / Illinois / Cook County / Chicago	BA.1.20	Stefan Green, Kevin Kunstman, Laura Furtado, Felix Araujo Perez, Edith Perez, Sofiya Bobrovska, Alyse Kittner, Hannah Barbian, Cecilia Chau, Chao Qi, Mike Malczynski, Wanda Polanco
EPI_ISL_11172366	2022-02-01	North America / USA / Illinois / Cook County / Chicago	BA.1.1	Stefan Green, Kevin Kunstman, Laura Furtado, Felix Araujo Perez, Edith Perez, Sofiya Bobrovska, Alyse Kittner, Hannah Barbian, Cecilia Chau, Chao Qi, Mike Malczynski, Wanda Polanco
EPI_ISL_11172367	2022-02-01	North America / USA / Illinois / Cook County / Chicago	BA.1.20	Stefan Green, Kevin Kunstman, Laura Furtado, Felix Araujo Perez, Edith Perez, Sofiya Bobrovska, Alyse Kittner, Hannah Barbian, Cecilia Chau, Chao Qi, Mike Malczynski, Wanda Polanco
EPI_ISL_11172368	2022-01-04	North America / USA / Illinois / Cook County / Chicago	BA.1.1	Stefan Green, Kevin Kunstman, Laura Furtado, Felix Araujo Perez, Edith Perez, Sofiya Bobrovska, Alyse Kittner, Hannah Barbian, Cecilia Chau, Omar Perez, Nahed Ismail, Iuliana Bentea, Evelyn Castanon
EPI_ISL_11172369	2022-01-26	North America / USA / Illinois / Cook County / Chicago	BA.1.1	Stefan Green, Kevin Kunstman, Laura Furtado, Felix Araujo Perez, Edith Perez, Sofiya Bobrovska, Alyse Kittner, Hannah Barbian, Cecilia Chau, Omar Perez, Nahed Ismail, Iuliana Bentea, Evelyn Castanon
EPI_ISL_11172370	2022-01-26	North America / USA / Illinois / Cook County / Chicago	BA.1.1	Stefan Green, Kevin Kunstman, Laura Furtado, Felix Araujo Perez, Edith Perez, Sofiya Bobrovska, Alyse Kittner, Hannah Barbian, Cecilia Chau, Omar Perez, Nahed Ismail, Iuliana Bentea, Evelyn Castanon
EPI_ISL_11172371	2022-01-26	North America / USA / Illinois / Cook County / Chicago	BA.1.1	Stefan Green, Kevin Kunstman, Laura Furtado, Felix Araujo Perez, Edith Perez, Sofiya Bobrovska, Alyse Kittner, Hannah Barbian, Cecilia Chau, Omar Perez, Nahed Ismail, Iuliana Bentea, Evelyn Castanon
EPI_ISL_11172372	2022-01-26	North America / USA / Illinois / Cook County / Chicago	BA.1.1.18	Stefan Green, Kevin Kunstman, Laura Furtado, Felix Araujo Perez, Edith Perez, Sofiya Bobrovska, Alyse Kittner, Hannah Barbian, Cecilia Chau, Omar Perez, Nahed Ismail, Iuliana Bentea, Evelyn Castanon
EPI_ISL_11172373	2022-01-26	North America / USA / Illinois / Cook County / Chicago	BA.1	Stefan Green, Kevin Kunstman, Laura Furtado, Felix Araujo Perez, Edith Perez, Sofiya Bobrovska, Alyse Kittner, Hannah Barbian, Cecilia Chau, Omar Perez, Nahed Ismail, Iuliana Bentea, Evelyn Castanon
EPI_ISL_11172374	2022-01-27	North America / USA / Illinois / Cook County / Chicago	BA.1.1	Stefan Green, Kevin Kunstman, Laura Furtado, Felix Araujo Perez, Edith Perez, Sofiya Bobrovska, Alyse Kittner, Hannah Barbian, Cecilia Chau, Omar Perez, Nahed Ismail, Iuliana Bentea, Evelyn Castanon
EPI_ISL_11172375	2022-01-27	North America / USA / Illinois / Cook County / Chicago	BA.1.1	Stefan Green, Kevin Kunstman, Laura Furtado, Felix Araujo Perez, Edith Perez, Sofiya Bobrovska, Alyse Kittner, Hannah Barbian, Cecilia Chau, Omar Perez, Nahed Ismail, Iuliana Bentea, Evelyn Castanon
EPI_ISL_11172376	2022-01-27	North America / USA / Illinois / Cook County / Chicago	BA.1.1	Stefan Green, Kevin Kunstman, Laura Furtado, Felix Araujo Perez, Edith Perez, Sofiya Bobrovska, Alyse Kittner, Hannah Barbian, Cecilia Chau, Omar Perez, Nahed Ismail, Iuliana Bentea, Evelyn Castanon
EPI_ISL_11172377	2022-01-27	North America / USA / Illinois / Cook County / Chicago	BA.1	Stefan Green, Kevin Kunstman, Laura Furtado, Felix Araujo Perez, Edith Perez, Sofiya Bobrovska, Alyse Kittner, Hannah Barbian, Cecilia Chau, Omar Perez, Nahed Ismail, Iuliana Bentea, Evelyn Castanon
EPI_ISL_11172378	2022-01-27	North America / USA / Illinois / Cook County / Chicago	BA.1.20	Stefan Green, Kevin Kunstman, Laura Furtado, Felix Araujo Perez, Edith Perez, Sofiya Bobrovska, Alyse Kittner, Hannah Barbian, Cecilia Chau, Omar Perez, Nahed Ismail, Iuliana Bentea, Evelyn Castanon
EPI_ISL_11172379	2022-01-27	North America / USA / Illinois / Cook County / Chicago	BA.1.20	Stefan Green, Kevin Kunstman, Laura Furtado, Felix Araujo Perez, Edith Perez, Sofiya Bobrovska, Alyse Kittner, Hannah Barbian, Cecilia Chau, Omar Perez, Nahed Ismail, Iuliana Bentea, Evelyn Castanon
EPI_ISL_11172380	2022-01-27	North America / USA / Illinois / Cook County / Chicago	BA.1.1	Stefan Green, Kevin Kunstman, Laura Furtado, Felix Araujo Perez, Edith Perez, Sofiya Bobrovska, Alyse Kittner, Hannah Barbian, Cecilia Chau, Omar Perez, Nahed Ismail, Iuliana Bentea, Evelyn Castanon
EPI_ISL_11172381	2022-01-27	North America / USA / Illinois / Cook County / Chicago	BA.1.20	Stefan Green, Kevin Kunstman, Laura Furtado, Felix Araujo Perez, Edith Perez, Sofiya Bobrovska, Alyse Kittner, Hannah Barbian, Cecilia Chau, Omar Perez, Nahed Ismail, Iuliana Bentea, Evelyn Castanon
EPI_ISL_11172382	2022-01-27	North America / USA / Illinois / Cook County / Chicago	BA.1.20	Stefan Green, Kevin Kunstman, Laura Furtado, Felix Araujo Perez, Edith Perez, Sofiya Bobrovska, Alyse Kittner, Hannah Barbian, Cecilia Chau, Omar Perez, Nahed Ismail, Iuliana Bentea, Evelyn Castanon
EPI_ISL_11172383	2022-01-27	North America / USA / Illinois / Cook County / Chicago	BA.1.1	Stefan Green, Kevin Kunstman, Laura Furtado, Felix Araujo Perez, Edith Perez, Sofiya Bobrovska, Alyse Kittner, Hannah Barbian, Cecilia Chau, Omar Perez, Nahed Ismail, Iuliana Bentea, Evelyn Castanon
EPI_ISL_11172384	2022-01-27	North America / USA / Illinois / Cook County / Chicago	BA.1.20	Stefan Green, Kevin Kunstman, Laura Furtado, Felix Araujo Perez, Edith Perez, Sofiya Bobrovska, Alyse Kittner, Hannah Barbian, Cecilia Chau, Omar Perez, Nahed Ismail, Iuliana Bentea, Evelyn Castanon
EPI_ISL_11172385	2022-01-27	North America / USA / Illinois / Cook County / Chicago	BA.1.15	Stefan Green, Kevin Kunstman, Laura Furtado, Felix Araujo Perez, Edith Perez, Sofiya Bobrovska, Alyse Kittner, Hannah Barbian, Cecilia Chau, Omar Perez, Nahed Ismail, Iuliana Bentea, Evelyn Castanon
EPI_ISL_11172386	2022-01-27	North America / USA / Illinois / Cook County / Chicago	BA.1.20	Stefan Green, Kevin Kunstman, Laura Furtado, Felix Araujo Perez, Edith Perez, Sofiya Bobrovska, Alyse Kittner, Hannah Barbian, Cecilia Chau, Omar Perez, Nahed Ismail, Iuliana Bentea, Evelyn Castanon
EPI_ISL_11172387	2022-01-28	North America / USA / Illinois / Cook County / Chicago	BA.1.1	Stefan Green, Kevin Kunstman, Laura Furtado, Felix Araujo Perez, Edith Perez, Sofiya Bobrovska, Alyse Kittner, Hannah Barbian, Cecilia Chau, Omar Perez, Nahed Ismail, Iuliana Bentea, Evelyn Castanon
EPI_ISL_11172388	2022-01-28	North America / USA / Illinois / Cook County / Chicago	BA.1.20	Stefan Green, Kevin Kunstman, Laura Furtado, Felix Araujo Perez, Edith Perez, Sofiya Bobrovska, Alyse Kittner, Hannah Barbian, Cecilia Chau, Omar Perez, Nahed Ismail, Iuliana Bentea, Evelyn Castanon
EPI_ISL_11172389	2022-01-28	North America / USA / Illinois / Cook County / Chicago	BA.1.20	Stefan Green, Kevin Kunstman, Laura Furtado, Felix Araujo Perez, Edith Perez, Sofiya Bobrovska, Alyse Kittner, Hannah Barbian, Cecilia Chau, Omar Perez, Nahed Ismail, Iuliana Bentea, Evelyn Castanon
EPI_ISL_11172390	2022-01-28	North America / USA / Illinois / Cook County / Chicago	BA.1.20	Stefan Green, Kevin Kunstman, Laura Furtado, Felix Araujo Perez, Edith Perez, Sofiya Bobrovska, Alyse Kittner, Hannah Barbian, Cecilia Chau, Omar Perez, Nahed Ismail, Iuliana Bentea, Evelyn Castanon
EPI_ISL_11172391	2022-02-04	North America / USA / Illinois / Cook County / Chicago	BA.1.15	Stefan Green, Kevin Kunstman, Laura Furtado, Felix Araujo Perez, Edith Perez, Sofiya Bobrovska, Alyse Kittner, Hannah Barbian, Cecilia Chau
EPI_ISL_11172392	2022-02-10	North America / USA / Illinois / Cook County / Chicago	BA.1	Stefan Green, Kevin Kunstman, Laura Furtado, Felix Araujo Perez, Edith Perez, Sofiya Bobrovska, Alyse Kittner, Hannah Barbian, Cecilia Chau
EPI_ISL_11172394	2022-02-10	North America / USA / Illinois / Cook County / Chicago	BA.1	Stefan Green, Kevin Kunstman, Laura Furtado, Felix Araujo Perez, Edith Perez, Sofiya Bobrovska, Alyse Kittner, Hannah Barbian, Cecilia Chau
EPI_ISL_11172395	2022-02-10	North America / USA / Illinois / Cook County / Chicago	BA.1	Stefan Green, Kevin Kunstman, Laura Furtado, Felix Araujo Perez, Edith Perez, Sofiya Bobrovska, Alyse Kittner, Hannah Barbian, Cecilia Chau
EPI_ISL_11172396	2022-02-10	North America / USA / Illinois / Cook County / Chicago	BA.1	Stefan Green, Kevin Kunstman, Laura Furtado, Felix Araujo Perez, Edith Perez, Sofiya Bobrovska, Alyse Kittner, Hannah Barbian, Cecilia Chau
EPI_ISL_11172397	2022-02-10	North America / USA / Illinois / Cook County / Chicago	BA.1	Stefan Green, Kevin Kunstman, Laura Furtado, Felix Araujo Perez, Edith Perez, Sofiya Bobrovska, Alyse Kittner, Hannah Barbian, Cecilia Chau
EPI_ISL_11172398	2022-02-13	North America / USA / Illinois / Cook County / Chicago	BA.1.1	Stefan Green, Kevin Kunstman, Laura Furtado, Felix Araujo Perez, Edith Perez, Sofiya Bobrovska, Alyse Kittner, Hannah Barbian, Cecilia Chau, Melissa Mace
EPI_ISL_11172399	2022-02-14	North America / USA / Illinois / Cook County / Chicago	BA.1.20	Stefan Green, Kevin Kunstman, Laura Furtado, Felix Araujo Perez, Edith Perez, Sofiya Bobrovska, Alyse Kittner, Hannah Barbian, Cecilia Chau, Melissa Mace
EPI_ISL_11172400	2022-02-14	North America / USA / Illinois / Cook County / Chicago	BA.1.1	Stefan Green, Kevin Kunstman, Laura Furtado, Felix Araujo Perez, Edith Perez, Sofiya Bobrovska, Alyse Kittner, Hannah Barbian, Cecilia Chau, Melissa Mace
EPI_ISL_11172401	2022-02-10	North America / USA / Illinois / Cook County / Chicago	BA.1.1	Stefan Green, Kevin Kunstman, Laura Furtado, Felix Araujo Perez, Edith Perez, Sofiya Bobrovska, Alyse Kittner, Hannah Barbian, Cecilia Chau, Melissa Mace
EPI_ISL_11172402	2022-02-10	North America / USA / Illinois / Cook County / Chicago	BA.1.1	Stefan Green, Kevin Kunstman, Laura Furtado, Felix Araujo Perez, Edith Perez, Sofiya Bobrovska, Alyse Kittner, Hannah Barbian, Cecilia Chau, Melissa Mace
EPI_ISL_11172403	2022-02-07	North America / USA / Illinois / Cook County / Chicago	BA.1.1	Stefan Green, Kevin Kunstman, Laura Furtado, Felix Araujo Perez, Edith Perez, Sofiya Bobrovska, Alyse Kittner, Hannah Barbian, Cecilia Chau, Melissa Mace
EPI_ISL_11172404	2022-02-06	North America / USA / Illinois / Cook County / Chicago	BA.1	Stefan Green, Kevin Kunstman, Laura Furtado, Felix Araujo Perez, Edith Perez, Sofiya Bobrovska, Alyse Kittner, Hannah Barbian, Cecilia Chau, Melissa Mace
EPI_ISL_11172405	2022-02-03	North America / USA / Illinois / Cook County / Chicago	BA.1.20	Stefan Green, Kevin Kunstman, Laura Furtado, Felix Araujo Perez, Edith Perez, Sofiya Bobrovska, Alyse Kittner, Hannah Barbian, Cecilia Chau, Melissa Mace
EPI_ISL_11172406	2022-02-03	North America / USA / Illinois / Cook County / Chicago	BA.1.1	Stefan Green, Kevin Kunstman, Laura Furtado, Felix Araujo Perez, Edith Perez, Sofiya Bobrovska, Alyse Kittner, Hannah Barbian, Cecilia Chau, Amanda Herrington, Kathleen McKinley
EPI_ISL_11172407	2022-02-03	North America / USA / Illinois / Cook County / Chicago	BA.1.1	Stefan Green, Kevin Kunstman, Laura Furtado, Felix Araujo Perez, Edith Perez, Sofiya Bobrovska, Alyse Kittner, Hannah Barbian, Cecilia Chau, Amanda Herrington, Kathleen McKinley
EPI_ISL_11172408	2022-02-03	North America / USA / Illinois / Cook County / Chicago	BA.1.15	Stefan Green, Kevin Kunstman, Laura Furtado, Felix Araujo Perez, Edith Perez, Sofiya Bobrovska, Alyse Kittner, Hannah Barbian, Cecilia Chau, Amanda Herrington, Kathleen McKinley
EPI_ISL_11172409	2022-02-11	North America / USA / Illinois / Cook County / Chicago	BA.1.1.18	Stefan Green, Kevin Kunstman, Laura Furtado, Felix Araujo Perez, Edith Perez, Sofiya Bobrovska, Alyse Kittner, Hannah Barbian, Cecilia Chau, Amanda Herrington, Kathleen McKinley
EPI_ISL_11172410	2022-02-11	North America / USA / Illinois / Cook County / Chicago	BA.1.1	Stefan Green, Kevin Kunstman, Laura Furtado, Felix Araujo Perez, Edith Perez, Sofiya Bobrovska, Alyse Kittner, Hannah Barbian, Cecilia Chau, Amanda Herrington, Kathleen McKinley
EPI_ISL_11172411	2022-02-11	North America / USA / Illinois / Cook County / Chicago	BA.1.1	Stefan Green, Kevin Kunstman, Laura Furtado, Felix Araujo Perez, Edith Perez, Sofiya Bobrovska, Alyse Kittner, Hannah Barbian, Cecilia Chau, Amanda Herrington, Kathleen McKinley
EPI_ISL_11172412	2022-02-11	North America / USA / Illinois / Cook County / Chicago	BA.1.1	Stefan Green, Kevin Kunstman, Laura Furtado, Felix Araujo Perez, Edith Perez, Sofiya Bobrovska, Alyse Kittner, Hannah Barbian, Cecilia Chau, Amanda Herrington, Kathleen McKinley
EPI_ISL_11172413	2022-02-10	North America / USA / Illinois / Cook County / Chicago	BA.1.20	Stefan Green, Kevin Kunstman, Laura Furtado, Felix Araujo Perez, Edith Perez, Sofiya Bobrovska, Alyse Kittner, Hannah Barbian, Cecilia Chau, Marty Lampman, Arlene Lim, Susan Saccomanno, Aisha Coutee
EPI_ISL_11172414	2022-02-18	North America / USA / Illinois / Cook County / Chicago	BA.1.15.1	Stefan Green, Kevin Kunstman, Laura Furtado, Felix Araujo Perez, Edith Perez, Sofiya Bobrovska, Alyse Kittner, Hannah Barbian, Cecilia Chau, Mary Hayden, Joyce Houlihan, Diane Springer
EPI_ISL_11172415	2022-02-18	North America / USA / Illinois / Cook County / Chicago	BA.1.1	Stefan Green, Kevin Kunstman, Laura Furtado, Felix Araujo Perez, Edith Perez, Sofiya Bobrovska, Alyse Kittner, Hannah Barbian, Cecilia Chau, Mary Hayden, Joyce Houlihan, Diane Springer
EPI_ISL_11172416	2022-02-21	North America / USA / Illinois / Cook County / Chicago	BA.2	Stefan Green, Kevin Kunstman, Laura Furtado, Felix Araujo Perez, Edith Perez, Sofiya Bobrovska, Alyse Kittner, Hannah Barbian, Cecilia Chau, Mary Hayden, Joyce Houlihan, Diane Springer
EPI_ISL_11172417	2022-02-22	North America / USA / Illinois / Cook County / Chicago	BA.1.1.1	Stefan Green, Kevin Kunstman, Laura Furtado, Felix Araujo Perez, Edith Perez, Sofiya Bobrovska, Alyse Kittner, Hannah Barbian, Cecilia Chau, Mary Hayden, Joyce Houlihan, Diane Springer
EPI_ISL_11172418	2022-02-22	North America / USA / Illinois / Cook County / Chicago	BA.1.1.1	Stefan Green, Kevin Kunstman, Laura Furtado, Felix Araujo Perez, Edith Perez, Sofiya Bobrovska, Alyse Kittner, Hannah Barbian, Cecilia Chau, Mary Hayden, Joyce Houlihan, Diane Springer
EPI_ISL_11172419	2022-02-17	North America / USA / Illinois / Cook County / Chicago	BA.1.1	Stefan Green, Kevin Kunstman, Laura Furtado, Felix Araujo Perez, Edith Perez, Sofiya Bobrovska, Alyse Kittner, Hannah Barbian, Cecilia Chau, Mary Hayden, Joyce Houlihan, Diane Springer
EPI_ISL_11172420	2022-02-16	North America / USA / Illinois / Cook County / Chicago	BA.1.1	Stefan Green, Kevin Kunstman, Laura Furtado, Felix Araujo Perez, Edith Perez, Sofiya Bobrovska, Alyse Kittner, Hannah Barbian, Cecilia Chau, Mary Hayden, Joyce Houlihan, Diane Springer
EPI_ISL_11172421	2022-02-16	North America / USA / Illinois / Cook County / Chicago	BA.1.1.14	Stefan Green, Kevin Kunstman, Laura Furtado, Felix Araujo Perez, Edith Perez, Sofiya Bobrovska, Alyse Kittner, Hannah Barbian, Cecilia Chau, Mary Hayden, Joyce Houlihan, Diane Springer
EPI_ISL_11172422	2022-02-16	North America / USA / Illinois / Cook County / Chicago	BA.2.12	Stefan Green, Kevin Kunstman, Laura Furtado, Felix Araujo Perez, Edith Perez, Sofiya Bobrovska, Alyse Kittner, Hannah Barbian, Cecilia Chau, Mary Hayden, Joyce Houlihan, Diane Springer
EPI_ISL_11172423	2022-02-16	North America / USA / Illinois / Cook County / Chicago	BA.1.1	Stefan Green, Kevin Kunstman, Laura Furtado, Felix Araujo Perez, Edith Perez, Sofiya Bobrovska, Alyse Kittner, Hannah Barbian, Cecilia Chau, Mary Hayden, Joyce Houlihan, Diane Springer
EPI_ISL_11172424	2022-02-15	North America / USA / Illinois / Cook County / Chicago	BA.1.20	Stefan Green, Kevin Kunstman, Laura Furtado, Felix Araujo Perez, Edith Perez, Sofiya Bobrovska, Alyse Kittner, Hannah Barbian, Cecilia Chau, Mary Hayden, Joyce Houlihan, Diane Springer
EPI_ISL_11172425	2022-02-15	North America / USA / Illinois / Cook County / Chicago	BA.1.1	Stefan Green, Kevin Kunstman, Laura Furtado, Felix Araujo Perez, Edith Perez, Sofiya Bobrovska, Alyse Kittner, Hannah Barbian, Cecilia Chau, Mary Hayden, Joyce Houlihan, Diane Springer
EPI_ISL_11172426	2022-02-15	North America / USA / Illinois / Cook County / Chicago	BA.1	Stefan Green, Kevin Kunstman, Laura Furtado, Felix Araujo Perez, Edith Perez, Sofiya Bobrovska, Alyse Kittner, Hannah Barbian, Cecilia Chau, Mary Hayden, Joyce Houlihan, Diane Springer
EPI_ISL_11172427	2022-02-15	North America / USA / Illinois / Cook County / Chicago	BA.1.1	Stefan Green, Kevin Kunstman, Laura Furtado, Felix Araujo Perez, Edith Perez, Sofiya Bobrovska, Alyse Kittner, Hannah Barbian, Cecilia Chau, Mary Hayden, Joyce Houlihan, Diane Springer
EPI_ISL_11172428	2022-02-15	North America / USA / Illinois / Cook County / Chicago	BA.1.1.18	Stefan Green, Kevin Kunstman, Laura Furtado, Felix Araujo Perez, Edith Perez, Sofiya Bobrovska, Alyse Kittner, Hannah Barbian, Cecilia Chau, Mary Hayden, Joyce Houlihan, Diane Springer
EPI_ISL_11172429	2022-02-10	North America / USA / Illinois / Cook County / Chicago	BA.1.1	Stefan Green, Kevin Kunstman, Laura Furtado, Felix Araujo Perez, Edith Perez, Sofiya Bobrovska, Alyse Kittner, Hannah Barbian, Cecilia Chau, Larry Kociolek, Jason Rippe, David Williams, Christine Inguglia
EPI_ISL_11172430	2022-02-07	North America / USA / Illinois / Cook County / Chicago	BA.1.1	Stefan Green, Kevin Kunstman, Laura Furtado, Felix Araujo Perez, Edith Perez, Sofiya Bobrovska, Alyse Kittner, Hannah Barbian, Cecilia Chau, Larry Kociolek, Jason Rippe, David Williams, Christine Inguglia
EPI_ISL_11172431	2022-02-09	North America / USA / Illinois / Cook County / Chicago	BA.1.1	Stefan Green, Kevin Kunstman, Laura Furtado, Felix Araujo Perez, Edith Perez, Sofiya Bobrovska, Alyse Kittner, Hannah Barbian, Cecilia Chau, Larry Kociolek, Jason Rippe, David Williams, Christine Inguglia
EPI_ISL_11172432	2022-02-09	North America / USA / Illinois / Cook County / Chicago	BA.1.1	Stefan Green, Kevin Kunstman, Laura Furtado, Felix Araujo Perez, Edith Perez, Sofiya Bobrovska, Alyse Kittner, Hannah Barbian, Cecilia Chau, Larry Kociolek, Jason Rippe, David Williams, Christine Inguglia
EPI_ISL_11172433	2022-02-02	North America / USA / Illinois / Cook County / Chicago	BA.1.1	Stefan Green, Kevin Kunstman, Laura Furtado, Felix Araujo Perez, Edith Perez, Sofiya Bobrovska, Alyse Kittner, Hannah Barbian, Cecilia Chau, Larry Kociolek, Jason Rippe, David Williams, Christine Inguglia
EPI_ISL_11172434	2022-02-01	North America / USA / Illinois / Cook County / Chicago	BA.1.20	Stefan Green, Kevin Kunstman, Laura Furtado, Felix Araujo Perez, Edith Perez, Sofiya Bobrovska, Alyse Kittner, Hannah Barbian, Cecilia Chau, Larry Kociolek, Jason Rippe, David Williams, Christine Inguglia
EPI_ISL_11172435	2022-02-12	North America / USA / Illinois / Cook County / Chicago	BA.1.15	Stefan Green, Kevin Kunstman, Laura Furtado, Felix Araujo Perez, Edith Perez, Sofiya Bobrovska, Alyse Kittner, Hannah Barbian, Cecilia Chau, Larry Kociolek, Jason Rippe, David Williams, Christine Inguglia
EPI_ISL_11172436	2022-02-13	North America / USA / Illinois / Cook County / Chicago	BA.1.1	Stefan Green, Kevin Kunstman, Laura Furtado, Felix Araujo Perez, Edith Perez, Sofiya Bobrovska, Alyse Kittner, Hannah Barbian, Cecilia Chau, Larry Kociolek, Jason Rippe, David Williams, Christine Inguglia
EPI_ISL_11172437	2022-02-01	North America / USA / Illinois / Cook County / Chicago	BA.1.15	Stefan Green, Kevin Kunstman, Laura Furtado, Felix Araujo Perez, Edith Perez, Sofiya Bobrovska, Alyse Kittner, Hannah Barbian, Cecilia Chau, Larry Kociolek, Jason Rippe, David Williams, Christine Inguglia
EPI_ISL_11172438	2022-02-02	North America / USA / Illinois / Cook County / Chicago	BA.1.1	Stefan Green, Kevin Kunstman, Laura Furtado, Felix Araujo Perez, Edith Perez, Sofiya Bobrovska, Alyse Kittner, Hannah Barbian, Cecilia Chau, Larry Kociolek, Jason Rippe, David Williams, Christine Inguglia
EPI_ISL_11172439	2022-02-03	North America / USA / Illinois / Cook County / Chicago	BA.1.1	Stefan Green, Kevin Kunstman, Laura Furtado, Felix Araujo Perez, Edith Perez, Sofiya Bobrovska, Alyse Kittner, Hannah Barbian, Cecilia Chau, Larry Kociolek, Jason Rippe, David Williams, Christine Inguglia
EPI_ISL_11172440	2022-02-03	North America / USA / Illinois / Cook County / Chicago	BA.1.1	Stefan Green, Kevin Kunstman, Laura Furtado, Felix Araujo Perez, Edith Perez, Sofiya Bobrovska, Alyse Kittner, Hannah Barbian, Cecilia Chau, Larry Kociolek, Jason Rippe, David Williams, Christine Inguglia
EPI_ISL_11172441	2022-02-06	North America / USA / Illinois / Cook County / Chicago	BA.1	Stefan Green, Kevin Kunstman, Laura Furtado, Felix Araujo Perez, Edith Perez, Sofiya Bobrovska, Alyse Kittner, Hannah Barbian, Cecilia Chau, Larry Kociolek, Jason Rippe, David Williams, Christine Inguglia
EPI_ISL_11172442	2022-02-01	North America / USA / Illinois / Cook County / Chicago	BA.1.20	Stefan Green, Kevin Kunstman, Laura Furtado, Felix Araujo Perez, Edith Perez, Sofiya Bobrovska, Alyse Kittner, Hannah Barbian, Cecilia Chau, Larry Kociolek, Jason Rippe, David Williams, Christine Inguglia
EPI_ISL_11172443	2022-02-04	North America / USA / Illinois / Cook County / Chicago	BA.2.10	Stefan Green, Kevin Kunstman, Laura Furtado, Felix Araujo Perez, Edith Perez, Sofiya Bobrovska, Alyse Kittner, Hannah Barbian, Cecilia Chau, Larry Kociolek, Jason Rippe, David Williams, Christine Inguglia
EPI_ISL_11172444	2022-02-09	North America / USA / Illinois / Cook County / Chicago	BA.1.1	Stefan Green, Kevin Kunstman, Laura Furtado, Felix Araujo Perez, Edith Perez, Sofiya Bobrovska, Alyse Kittner, Hannah Barbian, Cecilia Chau, Larry Kociolek, Jason Rippe, David Williams, Christine Inguglia
EPI_ISL_11172445	2022-02-11	North America / USA / Illinois / Cook County / Chicago	BA.1.1	Stefan Green, Kevin Kunstman, Laura Furtado, Felix Araujo Perez, Edith Perez, Sofiya Bobrovska, Alyse Kittner, Hannah Barbian, Cecilia Chau, Larry Kociolek, Jason Rippe, David Williams, Christine Inguglia
EPI_ISL_11172446	2022-02-07	North America / USA / Illinois / Cook County / Chicago	BA.1	Stefan Green, Kevin Kunstman, Laura Furtado, Felix Araujo Perez, Edith Perez, Sofiya Bobrovska, Alyse Kittner, Hannah Barbian, Cecilia Chau, Larry Kociolek, Jason Rippe, David Williams, Christine Inguglia
EPI_ISL_11172447	2022-02-07	North America / USA / Illinois / Cook County / Chicago	BA.1.15	Stefan Green, Kevin Kunstman, Laura Furtado, Felix Araujo Perez, Edith Perez, Sofiya Bobrovska, Alyse Kittner, Hannah Barbian, Cecilia Chau, Larry Kociolek, Jason Rippe, David Williams, Christine Inguglia
EPI_ISL_11172448	2022-02-09	North America / USA / Illinois / Cook County / Chicago	BA.1.1	Stefan Green, Kevin Kunstman, Laura Furtado, Felix Araujo Perez, Edith Perez, Sofiya Bobrovska, Alyse Kittner, Hannah Barbian, Cecilia Chau, Larry Kociolek, Jason Rippe, David Williams, Christine Inguglia
EPI_ISL_11172449	2022-02-09	North America / USA / Illinois / Cook County / Chicago	BA.1.1.18	Stefan Green, Kevin Kunstman, Laura Furtado, Felix Araujo Perez, Edith Perez, Sofiya Bobrovska, Alyse Kittner, Hannah Barbian, Cecilia Chau, Larry Kociolek, Jason Rippe, David Williams, Christine Inguglia
EPI_ISL_11172450	2022-02-12	North America / USA / Illinois / Cook County / Chicago	BA.1.1	Stefan Green, Kevin Kunstman, Laura Furtado, Felix Araujo Perez, Edith Perez, Sofiya Bobrovska, Alyse Kittner, Hannah Barbian, Cecilia Chau, Larry Kociolek, Jason Rippe, David Williams, Christine Inguglia
EPI_ISL_11172451	2022-02-07	North America / USA / Illinois / Cook County / Chicago	BA.1.1	Stefan Green, Kevin Kunstman, Laura Furtado, Felix Araujo Perez, Edith Perez, Sofiya Bobrovska, Alyse Kittner, Hannah Barbian, Cecilia Chau, Larry Kociolek, Jason Rippe, David Williams, Christine Inguglia
EPI_ISL_11172452	2022-02-09	North America / USA / Illinois / Cook County / Chicago	BA.1.1	Stefan Green, Kevin Kunstman, Laura Furtado, Felix Araujo Perez, Edith Perez, Sofiya Bobrovska, Alyse Kittner, Hannah Barbian, Cecilia Chau, Larry Kociolek, Jason Rippe, David Williams, Christine Inguglia
EPI_ISL_11172453	2022-02-10	North America / USA / Illinois / Cook County / Chicago	BA.1.20	Stefan Green, Kevin Kunstman, Laura Furtado, Felix Araujo Perez, Edith Perez, Sofiya Bobrovska, Alyse Kittner, Hannah Barbian, Cecilia Chau, Larry Kociolek, Jason Rippe, David Williams, Christine Inguglia
EPI_ISL_11172454	2022-02-13	North America / USA / Illinois / Cook County / Chicago	BA.1.1	Stefan Green, Kevin Kunstman, Laura Furtado, Felix Araujo Perez, Edith Perez, Sofiya Bobrovska, Alyse Kittner, Hannah Barbian, Cecilia Chau, Larry Kociolek, Jason Rippe, David Williams, Christine Inguglia
EPI_ISL_11172455	2022-02-07	North America / USA / Illinois / Cook County / Chicago	BA.1.15	Stefan Green, Kevin Kunstman, Laura Furtado, Felix Araujo Perez, Edith Perez, Sofiya Bobrovska, Alyse Kittner, Hannah Barbian, Cecilia Chau, Larry Kociolek, Jason Rippe, David Williams, Christine Inguglia
EPI_ISL_11172456	2022-02-07	North America / USA / Illinois / Cook County / Chicago	BA.1.1	Stefan Green, Kevin Kunstman, Laura Furtado, Felix Araujo Perez, Edith Perez, Sofiya Bobrovska, Alyse Kittner, Hannah Barbian, Cecilia Chau, Larry Kociolek, Jason Rippe, David Williams, Christine Inguglia
EPI_ISL_11172457	2022-02-14	North America / USA / Illinois / Cook County / Chicago	BA.1.15	Stefan Green, Kevin Kunstman, Laura Furtado, Felix Araujo Perez, Edith Perez, Sofiya Bobrovska, Alyse Kittner, Hannah Barbian, Cecilia Chau, Larry Kociolek, Jason Rippe, David Williams, Christine Inguglia
EPI_ISL_11172458	2022-02-14	North America / USA / Illinois / Cook County / Chicago	BA.1.1	Stefan Green, Kevin Kunstman, Laura Furtado, Felix Araujo Perez, Edith Perez, Sofiya Bobrovska, Alyse Kittner, Hannah Barbian, Cecilia Chau, Larry Kociolek, Jason Rippe, David Williams, Christine Inguglia
EPI_ISL_11172459	2022-02-16	North America / USA / Illinois / Cook County / Chicago	BA.1.1	Stefan Green, Kevin Kunstman, Laura Furtado, Felix Araujo Perez, Edith Perez, Sofiya Bobrovska, Alyse Kittner, Hannah Barbian, Cecilia Chau, Larry Kociolek, Jason Rippe, David Williams, Christine Inguglia
EPI_ISL_11172460	2022-02-19	North America / USA / Illinois / Cook County / Chicago	BA.1.1	Stefan Green, Kevin Kunstman, Laura Furtado, Felix Araujo Perez, Edith Perez, Sofiya Bobrovska, Alyse Kittner, Hannah Barbian, Cecilia Chau, Larry Kociolek, Jason Rippe, David Williams, Christine Inguglia
EPI_ISL_11172461	2022-02-14	North America / USA / Illinois / Cook County / Chicago	BA.1.1	Stefan Green, Kevin Kunstman, Laura Furtado, Felix Araujo Perez, Edith Perez, Sofiya Bobrovska, Alyse Kittner, Hannah Barbian, Cecilia Chau, Larry Kociolek, Jason Rippe, David Williams, Christine Inguglia
EPI_ISL_11172462	2022-02-16	North America / USA / Illinois / Cook County / Chicago	BA.1.1	Stefan Green, Kevin Kunstman, Laura Furtado, Felix Araujo Perez, Edith Perez, Sofiya Bobrovska, Alyse Kittner, Hannah Barbian, Cecilia Chau, Larry Kociolek, Jason Rippe, David Williams, Christine Inguglia
EPI_ISL_11172463	2022-02-15	North America / USA / Illinois / Cook County / Chicago	BA.1.1	Stefan Green, Kevin Kunstman, Laura Furtado, Felix Araujo Perez, Edith Perez, Sofiya Bobrovska, Alyse Kittner, Hannah Barbian, Cecilia Chau, Larry Kociolek, Jason Rippe, David Williams, Christine Inguglia
EPI_ISL_11172464	2022-02-17	North America / USA / Illinois / Cook County / Chicago	BA.1.1	Stefan Green, Kevin Kunstman, Laura Furtado, Felix Araujo Perez, Edith Perez, Sofiya Bobrovska, Alyse Kittner, Hannah Barbian, Cecilia Chau, Larry Kociolek, Jason Rippe, David Williams, Christine Inguglia
EPI_ISL_11172465	2022-02-14	North America / USA / Illinois / Cook County / Chicago	BA.1.20	Stefan Green, Kevin Kunstman, Laura Furtado, Felix Araujo Perez, Edith Perez, Sofiya Bobrovska, Alyse Kittner, Hannah Barbian, Cecilia Chau, Larry Kociolek, Jason Rippe, David Williams, Christine Inguglia
EPI_ISL_11172466	2022-02-20	North America / USA / Illinois / Cook County / Chicago	BA.1.1	Stefan Green, Kevin Kunstman, Laura Furtado, Felix Araujo Perez, Edith Perez, Sofiya Bobrovska, Alyse Kittner, Hannah Barbian, Cecilia Chau, Larry Kociolek, Jason Rippe, David Williams, Christine Inguglia
EPI_ISL_11172467	2022-02-16	North America / USA / Illinois / Cook County / Chicago	BA.1.1	Stefan Green, Kevin Kunstman, Laura Furtado, Felix Araujo Perez, Edith Perez, Sofiya Bobrovska, Alyse Kittner, Hannah Barbian, Cecilia Chau, Larry Kociolek, Jason Rippe, David Williams, Christine Inguglia
EPI_ISL_11172468	2022-02-20	North America / USA / Illinois / Cook County / Chicago	BA.1.1	Stefan Green, Kevin Kunstman, Laura Furtado, Felix Araujo Perez, Edith Perez, Sofiya Bobrovska, Alyse Kittner, Hannah Barbian, Cecilia Chau, Larry Kociolek, Jason Rippe, David Williams, Christine Inguglia
EPI_ISL_11172469	2022-02-18	North America / USA / Illinois / Cook County / Chicago	BA.1.1	Stefan Green, Kevin Kunstman, Laura Furtado, Felix Araujo Perez, Edith Perez, Sofiya Bobrovska, Alyse Kittner, Hannah Barbian, Cecilia Chau, Lauren Megger, Nedra Love
EPI_ISL_11172470	2022-02-18	North America / USA / Illinois / Cook County / Chicago	BA.1.1	Stefan Green, Kevin Kunstman, Laura Furtado, Felix Araujo Perez, Edith Perez, Sofiya Bobrovska, Alyse Kittner, Hannah Barbian, Cecilia Chau, Lauren Megger, Nedra Love
EPI_ISL_11172471	2022-02-19	North America / USA / Illinois / Cook County / Chicago	BA.1.1	Stefan Green, Kevin Kunstman, Laura Furtado, Felix Araujo Perez, Edith Perez, Sofiya Bobrovska, Alyse Kittner, Hannah Barbian, Cecilia Chau, Lauren Megger, Nedra Love
EPI_ISL_11172472	2022-02-18	North America / USA / Illinois / Cook County / Chicago	BA.1.1	Stefan Green, Kevin Kunstman, Laura Furtado, Felix Araujo Perez, Edith Perez, Sofiya Bobrovska, Alyse Kittner, Hannah Barbian, Cecilia Chau, Lauren Megger, Nedra Love
EPI_ISL_11172473	2022-02-16	North America / USA / Illinois / Cook County / Chicago	BA.1.15	Stefan Green, Kevin Kunstman, Laura Furtado, Felix Araujo Perez, Edith Perez, Sofiya Bobrovska, Alyse Kittner, Hannah Barbian, Cecilia Chau, Lauren Megger, Nedra Love
EPI_ISL_11172474	2022-02-17	North America / USA / Illinois / Cook County / Chicago	BA.1.1	Stefan Green, Kevin Kunstman, Laura Furtado, Felix Araujo Perez, Edith Perez, Sofiya Bobrovska, Alyse Kittner, Hannah Barbian, Cecilia Chau, Lauren Megger, Nedra Love
EPI_ISL_11172475	2022-02-17	North America / USA / Illinois / Cook County / Chicago	BA.1.1	Stefan Green, Kevin Kunstman, Laura Furtado, Felix Araujo Perez, Edith Perez, Sofiya Bobrovska, Alyse Kittner, Hannah Barbian, Cecilia Chau, Lauren Megger, Nedra Love
EPI_ISL_11172476	2022-02-16	North America / USA / Illinois / Cook County / Chicago	BA.1.20	Stefan Green, Kevin Kunstman, Laura Furtado, Felix Araujo Perez, Edith Perez, Sofiya Bobrovska, Alyse Kittner, Hannah Barbian, Cecilia Chau, Lauren Megger, Nedra Love
EPI_ISL_11172477	2022-02-16	North America / USA / Illinois / Cook County / Chicago	BA.1.17	Stefan Green, Kevin Kunstman, Laura Furtado, Felix Araujo Perez, Edith Perez, Sofiya Bobrovska, Alyse Kittner, Hannah Barbian, Cecilia Chau, Lauren Megger, Nedra Love
EPI_ISL_11172478	2022-02-16	North America / USA / Illinois / Cook County / Chicago	BA.1.1	Stefan Green, Kevin Kunstman, Laura Furtado, Felix Araujo Perez, Edith Perez, Sofiya Bobrovska, Alyse Kittner, Hannah Barbian, Cecilia Chau, Lauren Megger, Nedra Love
EPI_ISL_11172479	2022-02-16	North America / USA / Illinois / Cook County / Chicago	BA.1.1	Stefan Green, Kevin Kunstman, Laura Furtado, Felix Araujo Perez, Edith Perez, Sofiya Bobrovska, Alyse Kittner, Hannah Barbian, Cecilia Chau, Lauren Megger, Nedra Love
EPI_ISL_11172480	2022-02-16	North America / USA / Illinois / Cook County / Chicago	BA.1.1	Stefan Green, Kevin Kunstman, Laura Furtado, Felix Araujo Perez, Edith Perez, Sofiya Bobrovska, Alyse Kittner, Hannah Barbian, Cecilia Chau, Lauren Megger, Nedra Love
EPI_ISL_11172481	2022-02-16	North America / USA / Illinois / Cook County / Chicago	BA.1.1	Stefan Green, Kevin Kunstman, Laura Furtado, Felix Araujo Perez, Edith Perez, Sofiya Bobrovska, Alyse Kittner, Hannah Barbian, Cecilia Chau, Lauren Megger, Nedra Love
EPI_ISL_11172482	2022-02-15	North America / USA / Illinois / Cook County / Chicago	BA.1.15	Stefan Green, Kevin Kunstman, Laura Furtado, Felix Araujo Perez, Edith Perez, Sofiya Bobrovska, Alyse Kittner, Hannah Barbian, Cecilia Chau, Lauren Megger, Nedra Love
EPI_ISL_11172483	2022-02-14	North America / USA / Illinois / Cook County / Chicago	BA.1.20	Stefan Green, Kevin Kunstman, Laura Furtado, Felix Araujo Perez, Edith Perez, Sofiya Bobrovska, Alyse Kittner, Hannah Barbian, Cecilia Chau, Lauren Megger, Nedra Love
EPI_ISL_11172484	2022-02-15	North America / USA / Illinois / Cook County / Chicago	BA.1.1	Stefan Green, Kevin Kunstman, Laura Furtado, Felix Araujo Perez, Edith Perez, Sofiya Bobrovska, Alyse Kittner, Hannah Barbian, Cecilia Chau, Lauren Megger, Nedra Love
EPI_ISL_11172485	2022-02-14	North America / USA / Illinois / Cook County / Chicago	BA.1.20	Stefan Green, Kevin Kunstman, Laura Furtado, Felix Araujo Perez, Edith Perez, Sofiya Bobrovska, Alyse Kittner, Hannah Barbian, Cecilia Chau, Lauren Megger, Nedra Love
EPI_ISL_11172486	2022-02-15	North America / USA / Illinois / Cook County / Chicago	BA.1.1	Stefan Green, Kevin Kunstman, Laura Furtado, Felix Araujo Perez, Edith Perez, Sofiya Bobrovska, Alyse Kittner, Hannah Barbian, Cecilia Chau, Lauren Megger, Nedra Love
EPI_ISL_11172487	2022-01-29	North America / USA / Illinois / Cook County / Chicago	BA.1.1	Stefan Green, Kevin Kunstman, Laura Furtado, Felix Araujo Perez, Edith Perez, Sofiya Bobrovska, Alyse Kittner, Hannah Barbian, Cecilia Chau, Lauren Megger, Nedra Love
EPI_ISL_11172488	2022-02-21	North America / USA / Illinois / Cook County / Chicago	BA.1.1	Stefan Green, Kevin Kunstman, Laura Furtado, Felix Araujo Perez, Edith Perez, Sofiya Bobrovska, Alyse Kittner, Hannah Barbian, Cecilia Chau, Lauren Megger, Nedra Love
EPI_ISL_11172489	2022-02-21	North America / USA / Illinois / Cook County / Chicago	BA.1.1	Stefan Green, Kevin Kunstman, Laura Furtado, Felix Araujo Perez, Edith Perez, Sofiya Bobrovska, Alyse Kittner, Hannah Barbian, Cecilia Chau, Lauren Megger, Nedra Love
EPI_ISL_11172490	2022-02-21	North America / USA / Illinois / Cook County / Chicago	BA.2.10	Stefan Green, Kevin Kunstman, Laura Furtado, Felix Araujo Perez, Edith Perez, Sofiya Bobrovska, Alyse Kittner, Hannah Barbian, Cecilia Chau, Lauren Megger, Nedra Love
EPI_ISL_11172491	2022-02-21	North America / USA / Illinois / Cook County / Chicago	BA.1.1	Stefan Green, Kevin Kunstman, Laura Furtado, Felix Araujo Perez, Edith Perez, Sofiya Bobrovska, Alyse Kittner, Hannah Barbian, Cecilia Chau, Lauren Megger, Nedra Love
EPI_ISL_11172492	2022-02-21	North America / USA / Illinois / Cook County / Chicago	BA.1.1	Stefan Green, Kevin Kunstman, Laura Furtado, Felix Araujo Perez, Edith Perez, Sofiya Bobrovska, Alyse Kittner, Hannah Barbian, Cecilia Chau, Lauren Megger, Nedra Love
EPI_ISL_11172493	2022-02-21	North America / USA / Illinois / Cook County / Chicago	BA.1	Stefan Green, Kevin Kunstman, Laura Furtado, Felix Araujo Perez, Edith Perez, Sofiya Bobrovska, Alyse Kittner, Hannah Barbian, Cecilia Chau, Lauren Megger, Nedra Love
EPI_ISL_11172494	2022-02-21	North America / USA / Illinois / Cook County / Chicago	BA.1.1	Stefan Green, Kevin Kunstman, Laura Furtado, Felix Araujo Perez, Edith Perez, Sofiya Bobrovska, Alyse Kittner, Hannah Barbian, Cecilia Chau, Lauren Megger, Nedra Love
EPI_ISL_11172495	2022-02-21	North America / USA / Illinois / Cook County / Chicago	BA.1.1	Stefan Green, Kevin Kunstman, Laura Furtado, Felix Araujo Perez, Edith Perez, Sofiya Bobrovska, Alyse Kittner, Hannah Barbian, Cecilia Chau, Lauren Megger, Nedra Love
EPI_ISL_11172496	2022-02-18	North America / USA / Illinois / Cook County / Chicago	BA.1.15	Stefan Green, Kevin Kunstman, Laura Furtado, Felix Araujo Perez, Edith Perez, Sofiya Bobrovska, Alyse Kittner, Hannah Barbian, Cecilia Chau, Lauren Megger, Nedra Love
EPI_ISL_11172497	2022-02-18	North America / USA / Illinois / Cook County / Chicago	BA.1.1.18	Stefan Green, Kevin Kunstman, Laura Furtado, Felix Araujo Perez, Edith Perez, Sofiya Bobrovska, Alyse Kittner, Hannah Barbian, Cecilia Chau, Lauren Megger, Nedra Love
EPI_ISL_11172498	2022-02-07	North America / USA / Illinois / Cook County / Chicago	BA.1.1.14	Stefan Green, Kevin Kunstman, Laura Furtado, Felix Araujo Perez, Edith Perez, Sofiya Bobrovska, Alyse Kittner, Hannah Barbian, Cecilia Chau, Omar Perez, Nahed Ismail, Iuliana Bentea, Evelyn Castanon
EPI_ISL_11172499	2022-02-07	North America / USA / Illinois / Cook County / Chicago	BA.1.1	Stefan Green, Kevin Kunstman, Laura Furtado, Felix Araujo Perez, Edith Perez, Sofiya Bobrovska, Alyse Kittner, Hannah Barbian, Cecilia Chau, Omar Perez, Nahed Ismail, Iuliana Bentea, Evelyn Castanon
EPI_ISL_11172500	2022-02-04	North America / USA / Illinois / Cook County / Chicago	BA.1.20	Stefan Green, Kevin Kunstman, Laura Furtado, Felix Araujo Perez, Edith Perez, Sofiya Bobrovska, Alyse Kittner, Hannah Barbian, Cecilia Chau, Omar Perez, Nahed Ismail, Iuliana Bentea, Evelyn Castanon
EPI_ISL_11172501	2022-02-04	North America / USA / Illinois / Cook County / Chicago	BA.1.1	Stefan Green, Kevin Kunstman, Laura Furtado, Felix Araujo Perez, Edith Perez, Sofiya Bobrovska, Alyse Kittner, Hannah Barbian, Cecilia Chau, Omar Perez, Nahed Ismail, Iuliana Bentea, Evelyn Castanon
EPI_ISL_11172502	2022-02-04	North America / USA / Illinois / Cook County / Chicago	BA.1.1	Stefan Green, Kevin Kunstman, Laura Furtado, Felix Araujo Perez, Edith Perez, Sofiya Bobrovska, Alyse Kittner, Hannah Barbian, Cecilia Chau, Omar Perez, Nahed Ismail, Iuliana Bentea, Evelyn Castanon
EPI_ISL_11172503	2022-02-03	North America / USA / Illinois / Cook County / Chicago	BA.1.1	Stefan Green, Kevin Kunstman, Laura Furtado, Felix Araujo Perez, Edith Perez, Sofiya Bobrovska, Alyse Kittner, Hannah Barbian, Cecilia Chau, Omar Perez, Nahed Ismail, Iuliana Bentea, Evelyn Castanon
EPI_ISL_11172504	2022-02-01	North America / USA / Illinois / Cook County / Chicago	BA.1.20	Stefan Green, Kevin Kunstman, Laura Furtado, Felix Araujo Perez, Edith Perez, Sofiya Bobrovska, Alyse Kittner, Hannah Barbian, Cecilia Chau, Omar Perez, Nahed Ismail, Iuliana Bentea, Evelyn Castanon
EPI_ISL_11172505	2022-02-01	North America / USA / Illinois / Cook County / Chicago	BA.1.1	Stefan Green, Kevin Kunstman, Laura Furtado, Felix Araujo Perez, Edith Perez, Sofiya Bobrovska, Alyse Kittner, Hannah Barbian, Cecilia Chau, Omar Perez, Nahed Ismail, Iuliana Bentea, Evelyn Castanon
EPI_ISL_11172506	2022-02-02	North America / USA / Illinois / Cook County / Chicago	BA.1.1	Stefan Green, Kevin Kunstman, Laura Furtado, Felix Araujo Perez, Edith Perez, Sofiya Bobrovska, Alyse Kittner, Hannah Barbian, Cecilia Chau, Omar Perez, Nahed Ismail, Iuliana Bentea, Evelyn Castanon
EPI_ISL_11172507	2022-02-02	North America / USA / Illinois / Cook County / Chicago	BA.1.1	Stefan Green, Kevin Kunstman, Laura Furtado, Felix Araujo Perez, Edith Perez, Sofiya Bobrovska, Alyse Kittner, Hannah Barbian, Cecilia Chau, Omar Perez, Nahed Ismail, Iuliana Bentea, Evelyn Castanon
EPI_ISL_11172508	2022-02-02	North America / USA / Illinois / Cook County / Chicago	BA.1.1	Stefan Green, Kevin Kunstman, Laura Furtado, Felix Araujo Perez, Edith Perez, Sofiya Bobrovska, Alyse Kittner, Hannah Barbian, Cecilia Chau, Omar Perez, Nahed Ismail, Iuliana Bentea, Evelyn Castanon
EPI_ISL_11172509	2022-02-03	North America / USA / Illinois / Cook County / Chicago	BA.1.1	Stefan Green, Kevin Kunstman, Laura Furtado, Felix Araujo Perez, Edith Perez, Sofiya Bobrovska, Alyse Kittner, Hannah Barbian, Cecilia Chau, Omar Perez, Nahed Ismail, Iuliana Bentea, Evelyn Castanon
EPI_ISL_11172510	2022-02-03	North America / USA / Illinois / Cook County / Chicago	BA.1.1	Stefan Green, Kevin Kunstman, Laura Furtado, Felix Araujo Perez, Edith Perez, Sofiya Bobrovska, Alyse Kittner, Hannah Barbian, Cecilia Chau, Omar Perez, Nahed Ismail, Iuliana Bentea, Evelyn Castanon
EPI_ISL_11172511	2022-02-04	North America / USA / Illinois / Cook County / Chicago	BA.1.1	Stefan Green, Kevin Kunstman, Laura Furtado, Felix Araujo Perez, Edith Perez, Sofiya Bobrovska, Alyse Kittner, Hannah Barbian, Cecilia Chau, Omar Perez, Nahed Ismail, Iuliana Bentea, Evelyn Castanon
EPI_ISL_11172512	2022-02-04	North America / USA / Illinois / Cook County / Chicago	BA.1	Stefan Green, Kevin Kunstman, Laura Furtado, Felix Araujo Perez, Edith Perez, Sofiya Bobrovska, Alyse Kittner, Hannah Barbian, Cecilia Chau, Omar Perez, Nahed Ismail, Iuliana Bentea, Evelyn Castanon
EPI_ISL_11172514	2022-02-07	North America / USA / Illinois / Cook County / Chicago	BA.1.1	Stefan Green, Kevin Kunstman, Laura Furtado, Felix Araujo Perez, Edith Perez, Sofiya Bobrovska, Alyse Kittner, Hannah Barbian, Cecilia Chau, Omar Perez, Nahed Ismail, Iuliana Bentea, Evelyn Castanon
EPI_ISL_11172518	2022-02-03	North America / USA / Illinois / Cook County / Chicago	BA.1.15	Stefan Green, Kevin Kunstman, Laura Furtado, Felix Araujo Perez, Edith Perez, Sofiya Bobrovska, Alyse Kittner, Hannah Barbian, Cecilia Chau
EPI_ISL_11172519	2022-02-17	North America / USA / Illinois / Cook County / Chicago	BA.1	Stefan Green, Kevin Kunstman, Laura Furtado, Felix Araujo Perez, Edith Perez, Sofiya Bobrovska, Alyse Kittner, Hannah Barbian, Cecilia Chau
EPI_ISL_11172520	2022-02-17	North America / USA / Illinois / Cook County / Chicago	BA.1	Stefan Green, Kevin Kunstman, Laura Furtado, Felix Araujo Perez, Edith Perez, Sofiya Bobrovska, Alyse Kittner, Hannah Barbian, Cecilia Chau
EPI_ISL_11172521	2022-02-17	North America / USA / Illinois / Cook County / Chicago	BA.1	Stefan Green, Kevin Kunstman, Laura Furtado, Felix Araujo Perez, Edith Perez, Sofiya Bobrovska, Alyse Kittner, Hannah Barbian, Cecilia Chau
EPI_ISL_11172522	2022-02-17	North America / USA / Illinois / Cook County / Chicago	BA.1	Stefan Green, Kevin Kunstman, Laura Furtado, Felix Araujo Perez, Edith Perez, Sofiya Bobrovska, Alyse Kittner, Hannah Barbian, Cecilia Chau
EPI_ISL_11172523	2022-02-14	North America / USA / Illinois / Cook County / Chicago	BA.1.1	Stefan Green, Kevin Kunstman, Laura Furtado, Felix Araujo Perez, Edith Perez, Sofiya Bobrovska, Alyse Kittner, Hannah Barbian, Cecilia Chau, Melissa Mace
EPI_ISL_11172524	2022-02-13	North America / USA / Illinois / Cook County / Chicago	BA.1	Stefan Green, Kevin Kunstman, Laura Furtado, Felix Araujo Perez, Edith Perez, Sofiya Bobrovska, Alyse Kittner, Hannah Barbian, Cecilia Chau, Melissa Mace
EPI_ISL_11172525	2022-02-15	North America / USA / Illinois / Cook County / Chicago	BA.1.20	Stefan Green, Kevin Kunstman, Laura Furtado, Felix Araujo Perez, Edith Perez, Sofiya Bobrovska, Alyse Kittner, Hannah Barbian, Cecilia Chau, Melissa Mace
EPI_ISL_11172526	2022-02-15	North America / USA / Illinois / Cook County / Chicago	BA.1.15	Stefan Green, Kevin Kunstman, Laura Furtado, Felix Araujo Perez, Edith Perez, Sofiya Bobrovska, Alyse Kittner, Hannah Barbian, Cecilia Chau, Melissa Mace
EPI_ISL_11172527	2022-02-15	North America / USA / Illinois / Cook County / Chicago	BA.1.1	Stefan Green, Kevin Kunstman, Laura Furtado, Felix Araujo Perez, Edith Perez, Sofiya Bobrovska, Alyse Kittner, Hannah Barbian, Cecilia Chau, Melissa Mace
EPI_ISL_11172528	2022-02-15	North America / USA / Illinois / Cook County / Chicago	BA.1.1	Stefan Green, Kevin Kunstman, Laura Furtado, Felix Araujo Perez, Edith Perez, Sofiya Bobrovska, Alyse Kittner, Hannah Barbian, Cecilia Chau, Melissa Mace
EPI_ISL_11172529	2022-02-16	North America / USA / Illinois / Cook County / Chicago	BA.1	Stefan Green, Kevin Kunstman, Laura Furtado, Felix Araujo Perez, Edith Perez, Sofiya Bobrovska, Alyse Kittner, Hannah Barbian, Cecilia Chau, Melissa Mace
EPI_ISL_11172530	2022-02-17	North America / USA / Illinois / Cook County / Chicago	BA.1.1	Stefan Green, Kevin Kunstman, Laura Furtado, Felix Araujo Perez, Edith Perez, Sofiya Bobrovska, Alyse Kittner, Hannah Barbian, Cecilia Chau, Melissa Mace
EPI_ISL_11172532	2022-02-15	North America / USA / Illinois / Cook County / Chicago	BA.1.1	Stefan Green, Kevin Kunstman, Laura Furtado, Felix Araujo Perez, Edith Perez, Sofiya Bobrovska, Alyse Kittner, Hannah Barbian, Cecilia Chau, Melissa Mace
EPI_ISL_11172533	2022-02-16	North America / USA / Illinois / Cook County / Chicago	BA.1.20	Stefan Green, Kevin Kunstman, Laura Furtado, Felix Araujo Perez, Edith Perez, Sofiya Bobrovska, Alyse Kittner, Hannah Barbian, Cecilia Chau, Melissa Mace
EPI_ISL_11172534	2022-02-10	North America / USA / Illinois / Cook County / Chicago	BA.1.1	Stefan Green, Kevin Kunstman, Laura Furtado, Felix Araujo Perez, Edith Perez, Sofiya Bobrovska, Alyse Kittner, Hannah Barbian, Cecilia Chau, Amanda Herrington, Kathleen McKinley
EPI_ISL_11172535	2022-02-12	North America / USA / Illinois / Cook County / Chicago	BA.1.20	Stefan Green, Kevin Kunstman, Laura Furtado, Felix Araujo Perez, Edith Perez, Sofiya Bobrovska, Alyse Kittner, Hannah Barbian, Cecilia Chau, Amanda Herrington, Kathleen McKinley
EPI_ISL_11172536	2022-02-13	North America / USA / Illinois / Cook County / Chicago	BA.1.1	Stefan Green, Kevin Kunstman, Laura Furtado, Felix Araujo Perez, Edith Perez, Sofiya Bobrovska, Alyse Kittner, Hannah Barbian, Cecilia Chau, Amanda Herrington, Kathleen McKinley
EPI_ISL_11172537	2022-02-14	North America / USA / Illinois / Cook County / Chicago	BA.2.12	Stefan Green, Kevin Kunstman, Laura Furtado, Felix Araujo Perez, Edith Perez, Sofiya Bobrovska, Alyse Kittner, Hannah Barbian, Cecilia Chau, Amanda Herrington, Kathleen McKinley
EPI_ISL_11172538	2022-02-22	North America / USA / Illinois / Cook County / Chicago	BA.1.20	Stefan Green, Kevin Kunstman, Laura Furtado, Felix Araujo Perez, Edith Perez, Sofiya Bobrovska, Alyse Kittner, Hannah Barbian, Cecilia Chau, Amanda Herrington, Kathleen McKinley
EPI_ISL_11172539	2022-02-15	North America / USA / Illinois / Cook County / Chicago	BA.1.20	Stefan Green, Kevin Kunstman, Laura Furtado, Felix Araujo Perez, Edith Perez, Sofiya Bobrovska, Alyse Kittner, Hannah Barbian, Cecilia Chau, Marty Lampman, Arlene Lim, Susan Saccomanno, Aisha Coutee
EPI_ISL_11172540	2022-02-21	North America / USA / Illinois / Cook County / Chicago	BA.1.1	Stefan Green, Kevin Kunstman, Laura Furtado, Felix Araujo Perez, Edith Perez, Sofiya Bobrovska, Alyse Kittner, Hannah Barbian, Cecilia Chau, Marty Lampman, Arlene Lim, Susan Saccomanno, Aisha Coutee
EPI_ISL_11172541	2022-02-01	North America / USA / Illinois / Cook County / Chicago	BA.1.1	Stefan Green, Kevin Kunstman, Laura Furtado, Felix Araujo Perez, Edith Perez, Sofiya Bobrovska, Alyse Kittner, Hannah Barbian, Cecilia Chau, Mary Hayden, Joyce Houlihan, Diane Springer
EPI_ISL_11172542	2022-02-02	North America / USA / Illinois / Cook County / Chicago	BA.1.1	Stefan Green, Kevin Kunstman, Laura Furtado, Felix Araujo Perez, Edith Perez, Sofiya Bobrovska, Alyse Kittner, Hannah Barbian, Cecilia Chau, Mary Hayden, Joyce Houlihan, Diane Springer
EPI_ISL_11172543	2022-02-05	North America / USA / Illinois / Cook County / Chicago	BA.1.1	Stefan Green, Kevin Kunstman, Laura Furtado, Felix Araujo Perez, Edith Perez, Sofiya Bobrovska, Alyse Kittner, Hannah Barbian, Cecilia Chau, Mary Hayden, Joyce Houlihan, Diane Springer
EPI_ISL_11172544	2022-02-18	North America / USA / Illinois / Cook County / Chicago	BA.1.20	Stefan Green, Kevin Kunstman, Laura Furtado, Felix Araujo Perez, Edith Perez, Sofiya Bobrovska, Alyse Kittner, Hannah Barbian, Cecilia Chau, Mary Hayden, Joyce Houlihan, Diane Springer
EPI_ISL_11172545	2022-02-18	North America / USA / Illinois / Cook County / Chicago	BA.1.1	Stefan Green, Kevin Kunstman, Laura Furtado, Felix Araujo Perez, Edith Perez, Sofiya Bobrovska, Alyse Kittner, Hannah Barbian, Cecilia Chau, Mary Hayden, Joyce Houlihan, Diane Springer
EPI_ISL_11172546	2022-02-23	North America / USA / Illinois / Cook County / Chicago	BA.1.1	Stefan Green, Kevin Kunstman, Laura Furtado, Felix Araujo Perez, Edith Perez, Sofiya Bobrovska, Alyse Kittner, Hannah Barbian, Cecilia Chau, Mary Hayden, Joyce Houlihan, Diane Springer
EPI_ISL_11172547	2022-02-25	North America / USA / Illinois / Cook County / Chicago	BA.1.15	Stefan Green, Kevin Kunstman, Laura Furtado, Felix Araujo Perez, Edith Perez, Sofiya Bobrovska, Alyse Kittner, Hannah Barbian, Cecilia Chau, Mary Hayden, Joyce Houlihan, Diane Springer
EPI_ISL_11172548	2022-02-25	North America / USA / Illinois / Cook County / Chicago	BA.1.1	Stefan Green, Kevin Kunstman, Laura Furtado, Felix Araujo Perez, Edith Perez, Sofiya Bobrovska, Alyse Kittner, Hannah Barbian, Cecilia Chau, Mary Hayden, Joyce Houlihan, Diane Springer
EPI_ISL_11172549	2022-02-23	North America / USA / Illinois / Cook County / Chicago	BA.1.1.1	Stefan Green, Kevin Kunstman, Laura Furtado, Felix Araujo Perez, Edith Perez, Sofiya Bobrovska, Alyse Kittner, Hannah Barbian, Cecilia Chau, Mary Hayden, Joyce Houlihan, Diane Springer
EPI_ISL_11172550	2022-02-25	North America / USA / Illinois / Cook County / Chicago	BA.1.1	Stefan Green, Kevin Kunstman, Laura Furtado, Felix Araujo Perez, Edith Perez, Sofiya Bobrovska, Alyse Kittner, Hannah Barbian, Cecilia Chau, Mary Hayden, Joyce Houlihan, Diane Springer
EPI_ISL_11172551	2022-02-28	North America / USA / Illinois / Cook County / Chicago	BA.1.20	Stefan Green, Kevin Kunstman, Laura Furtado, Felix Araujo Perez, Edith Perez, Sofiya Bobrovska, Alyse Kittner, Hannah Barbian, Cecilia Chau, Mary Hayden, Joyce Houlihan, Diane Springer
EPI_ISL_11172552	2022-02-28	North America / USA / Illinois / Cook County / Chicago	BA.1.1.14	Stefan Green, Kevin Kunstman, Laura Furtado, Felix Araujo Perez, Edith Perez, Sofiya Bobrovska, Alyse Kittner, Hannah Barbian, Cecilia Chau, Mary Hayden, Joyce Houlihan, Diane Springer
EPI_ISL_11172553	2022-03-01	North America / USA / Illinois / Cook County / Chicago	BA.1.18	Stefan Green, Kevin Kunstman, Laura Furtado, Felix Araujo Perez, Edith Perez, Sofiya Bobrovska, Alyse Kittner, Hannah Barbian, Cecilia Chau, Mary Hayden, Joyce Houlihan, Diane Springer
EPI_ISL_11172554	2022-02-13	North America / USA / Illinois / Cook County / Chicago	BA.1.20	Stefan Green, Kevin Kunstman, Laura Furtado, Felix Araujo Perez, Edith Perez, Sofiya Bobrovska, Alyse Kittner, Hannah Barbian, Cecilia Chau, Larry Kociolek, Jason Rippe, David Williams, Christine Inguglia
EPI_ISL_11172555	2022-01-28	North America / USA / Illinois / Cook County / Chicago	BA.1.1	Stefan Green, Kevin Kunstman, Laura Furtado, Felix Araujo Perez, Edith Perez, Sofiya Bobrovska, Alyse Kittner, Hannah Barbian, Cecilia Chau, Larry Kociolek, Jason Rippe, David Williams, Christine Inguglia
EPI_ISL_11172556	2022-02-04	North America / USA / Illinois / Cook County / Chicago	BA.1	Stefan Green, Kevin Kunstman, Laura Furtado, Felix Araujo Perez, Edith Perez, Sofiya Bobrovska, Alyse Kittner, Hannah Barbian, Cecilia Chau, Larry Kociolek, Jason Rippe, David Williams, Christine Inguglia
EPI_ISL_11172557	2022-01-29	North America / USA / Illinois / Cook County / Chicago	BA.1	Stefan Green, Kevin Kunstman, Laura Furtado, Felix Araujo Perez, Edith Perez, Sofiya Bobrovska, Alyse Kittner, Hannah Barbian, Cecilia Chau, Larry Kociolek, Jason Rippe, David Williams, Christine Inguglia
EPI_ISL_11172558	2022-02-03	North America / USA / Illinois / Cook County / Chicago	BA.1.1	Stefan Green, Kevin Kunstman, Laura Furtado, Felix Araujo Perez, Edith Perez, Sofiya Bobrovska, Alyse Kittner, Hannah Barbian, Cecilia Chau, Larry Kociolek, Jason Rippe, David Williams, Christine Inguglia
EPI_ISL_11172559	2022-02-05	North America / USA / Illinois / Cook County / Chicago	BA.1.1	Stefan Green, Kevin Kunstman, Laura Furtado, Felix Araujo Perez, Edith Perez, Sofiya Bobrovska, Alyse Kittner, Hannah Barbian, Cecilia Chau, Larry Kociolek, Jason Rippe, David Williams, Christine Inguglia
EPI_ISL_11172560	2022-02-10	North America / USA / Illinois / Cook County / Chicago	BA.1.1	Stefan Green, Kevin Kunstman, Laura Furtado, Felix Araujo Perez, Edith Perez, Sofiya Bobrovska, Alyse Kittner, Hannah Barbian, Cecilia Chau, Larry Kociolek, Jason Rippe, David Williams, Christine Inguglia
EPI_ISL_11172561	2022-01-29	North America / USA / Illinois / Cook County / Chicago	BA.1.15	Stefan Green, Kevin Kunstman, Laura Furtado, Felix Araujo Perez, Edith Perez, Sofiya Bobrovska, Alyse Kittner, Hannah Barbian, Cecilia Chau, Larry Kociolek, Jason Rippe, David Williams, Christine Inguglia
EPI_ISL_11172562	2022-01-26	North America / USA / Illinois / Cook County / Chicago	BA.1.18	Stefan Green, Kevin Kunstman, Laura Furtado, Felix Araujo Perez, Edith Perez, Sofiya Bobrovska, Alyse Kittner, Hannah Barbian, Cecilia Chau, Larry Kociolek, Jason Rippe, David Williams, Christine Inguglia
EPI_ISL_11172563	2022-01-28	North America / USA / Illinois / Cook County / Chicago	BA.1.1	Stefan Green, Kevin Kunstman, Laura Furtado, Felix Araujo Perez, Edith Perez, Sofiya Bobrovska, Alyse Kittner, Hannah Barbian, Cecilia Chau, Larry Kociolek, Jason Rippe, David Williams, Christine Inguglia
EPI_ISL_11172564	2022-01-29	North America / USA / Illinois / Cook County / Chicago	BA.1.1	Stefan Green, Kevin Kunstman, Laura Furtado, Felix Araujo Perez, Edith Perez, Sofiya Bobrovska, Alyse Kittner, Hannah Barbian, Cecilia Chau, Larry Kociolek, Jason Rippe, David Williams, Christine Inguglia
EPI_ISL_11172565	2022-01-31	North America / USA / Illinois / Cook County / Chicago	BA.1.1	Stefan Green, Kevin Kunstman, Laura Furtado, Felix Araujo Perez, Edith Perez, Sofiya Bobrovska, Alyse Kittner, Hannah Barbian, Cecilia Chau, Larry Kociolek, Jason Rippe, David Williams, Christine Inguglia
EPI_ISL_11172566	2022-01-28	North America / USA / Illinois / Cook County / Chicago	BA.1	Stefan Green, Kevin Kunstman, Laura Furtado, Felix Araujo Perez, Edith Perez, Sofiya Bobrovska, Alyse Kittner, Hannah Barbian, Cecilia Chau, Larry Kociolek, Jason Rippe, David Williams, Christine Inguglia
EPI_ISL_11172567	2022-01-27	North America / USA / Illinois / Cook County / Chicago	BA.1.1	Stefan Green, Kevin Kunstman, Laura Furtado, Felix Araujo Perez, Edith Perez, Sofiya Bobrovska, Alyse Kittner, Hannah Barbian, Cecilia Chau, Larry Kociolek, Jason Rippe, David Williams, Christine Inguglia
EPI_ISL_11172568	2022-01-26	North America / USA / Illinois / Cook County / Chicago	BA.1	Stefan Green, Kevin Kunstman, Laura Furtado, Felix Araujo Perez, Edith Perez, Sofiya Bobrovska, Alyse Kittner, Hannah Barbian, Cecilia Chau, Larry Kociolek, Jason Rippe, David Williams, Christine Inguglia
EPI_ISL_11172569	2022-01-25	North America / USA / Illinois / Cook County / Chicago	BA.1.20	Stefan Green, Kevin Kunstman, Laura Furtado, Felix Araujo Perez, Edith Perez, Sofiya Bobrovska, Alyse Kittner, Hannah Barbian, Cecilia Chau, Larry Kociolek, Jason Rippe, David Williams, Christine Inguglia
EPI_ISL_11172570	2022-01-30	North America / USA / Illinois / Cook County / Chicago	BA.1	Stefan Green, Kevin Kunstman, Laura Furtado, Felix Araujo Perez, Edith Perez, Sofiya Bobrovska, Alyse Kittner, Hannah Barbian, Cecilia Chau, Larry Kociolek, Jason Rippe, David Williams, Christine Inguglia
EPI_ISL_11172571	2022-01-30	North America / USA / Illinois / Cook County / Chicago	BA.1.20	Stefan Green, Kevin Kunstman, Laura Furtado, Felix Araujo Perez, Edith Perez, Sofiya Bobrovska, Alyse Kittner, Hannah Barbian, Cecilia Chau, Larry Kociolek, Jason Rippe, David Williams, Christine Inguglia
EPI_ISL_11172572	2022-01-26	North America / USA / Illinois / Cook County / Chicago	BA.1	Stefan Green, Kevin Kunstman, Laura Furtado, Felix Araujo Perez, Edith Perez, Sofiya Bobrovska, Alyse Kittner, Hannah Barbian, Cecilia Chau, Larry Kociolek, Jason Rippe, David Williams, Christine Inguglia
EPI_ISL_11172573	2022-01-25	North America / USA / Illinois / Cook County / Chicago	BA.1.20	Stefan Green, Kevin Kunstman, Laura Furtado, Felix Araujo Perez, Edith Perez, Sofiya Bobrovska, Alyse Kittner, Hannah Barbian, Cecilia Chau, Larry Kociolek, Jason Rippe, David Williams, Christine Inguglia
EPI_ISL_11172574	2022-01-30	North America / USA / Illinois / Cook County / Chicago	BA.1.20	Stefan Green, Kevin Kunstman, Laura Furtado, Felix Araujo Perez, Edith Perez, Sofiya Bobrovska, Alyse Kittner, Hannah Barbian, Cecilia Chau, Larry Kociolek, Jason Rippe, David Williams, Christine Inguglia
EPI_ISL_11172575	2022-01-25	North America / USA / Illinois / Cook County / Chicago	BA.1.20	Stefan Green, Kevin Kunstman, Laura Furtado, Felix Araujo Perez, Edith Perez, Sofiya Bobrovska, Alyse Kittner, Hannah Barbian, Cecilia Chau, Larry Kociolek, Jason Rippe, David Williams, Christine Inguglia
EPI_ISL_11172576	2022-01-24	North America / USA / Illinois / Cook County / Chicago	BA.1.20	Stefan Green, Kevin Kunstman, Laura Furtado, Felix Araujo Perez, Edith Perez, Sofiya Bobrovska, Alyse Kittner, Hannah Barbian, Cecilia Chau, Larry Kociolek, Jason Rippe, David Williams, Christine Inguglia
EPI_ISL_11172577	2022-01-25	North America / USA / Illinois / Cook County / Chicago	BA.1.1	Stefan Green, Kevin Kunstman, Laura Furtado, Felix Araujo Perez, Edith Perez, Sofiya Bobrovska, Alyse Kittner, Hannah Barbian, Cecilia Chau, Larry Kociolek, Jason Rippe, David Williams, Christine Inguglia
EPI_ISL_11172578	2022-01-25	North America / USA / Illinois / Cook County / Chicago	BA.1.1	Stefan Green, Kevin Kunstman, Laura Furtado, Felix Araujo Perez, Edith Perez, Sofiya Bobrovska, Alyse Kittner, Hannah Barbian, Cecilia Chau, Larry Kociolek, Jason Rippe, David Williams, Christine Inguglia
EPI_ISL_11172579	2022-01-28	North America / USA / Illinois / Cook County / Chicago	BA.1.20	Stefan Green, Kevin Kunstman, Laura Furtado, Felix Araujo Perez, Edith Perez, Sofiya Bobrovska, Alyse Kittner, Hannah Barbian, Cecilia Chau, Larry Kociolek, Jason Rippe, David Williams, Christine Inguglia
EPI_ISL_11172580	2022-01-26	North America / USA / Illinois / Cook County / Chicago	BA.1.18	Stefan Green, Kevin Kunstman, Laura Furtado, Felix Araujo Perez, Edith Perez, Sofiya Bobrovska, Alyse Kittner, Hannah Barbian, Cecilia Chau, Larry Kociolek, Jason Rippe, David Williams, Christine Inguglia
EPI_ISL_11172581	2022-01-27	North America / USA / Illinois / Cook County / Chicago	BA.1	Stefan Green, Kevin Kunstman, Laura Furtado, Felix Araujo Perez, Edith Perez, Sofiya Bobrovska, Alyse Kittner, Hannah Barbian, Cecilia Chau, Larry Kociolek, Jason Rippe, David Williams, Christine Inguglia
EPI_ISL_11172582	2022-01-29	North America / USA / Illinois / Cook County / Chicago	BA.1.1	Stefan Green, Kevin Kunstman, Laura Furtado, Felix Araujo Perez, Edith Perez, Sofiya Bobrovska, Alyse Kittner, Hannah Barbian, Cecilia Chau, Larry Kociolek, Jason Rippe, David Williams, Christine Inguglia
EPI_ISL_11172583	2022-01-25	North America / USA / Illinois / Cook County / Chicago	BA.1.20	Stefan Green, Kevin Kunstman, Laura Furtado, Felix Araujo Perez, Edith Perez, Sofiya Bobrovska, Alyse Kittner, Hannah Barbian, Cecilia Chau, Larry Kociolek, Jason Rippe, David Williams, Christine Inguglia
EPI_ISL_11172584	2022-01-31	North America / USA / Illinois / Cook County / Chicago	BA.1.1	Stefan Green, Kevin Kunstman, Laura Furtado, Felix Araujo Perez, Edith Perez, Sofiya Bobrovska, Alyse Kittner, Hannah Barbian, Cecilia Chau, Larry Kociolek, Jason Rippe, David Williams, Christine Inguglia
EPI_ISL_11172585	2022-01-31	North America / USA / Illinois / Cook County / Chicago	BA.1.1	Stefan Green, Kevin Kunstman, Laura Furtado, Felix Araujo Perez, Edith Perez, Sofiya Bobrovska, Alyse Kittner, Hannah Barbian, Cecilia Chau, Larry Kociolek, Jason Rippe, David Williams, Christine Inguglia
EPI_ISL_11172586	2022-01-31	North America / USA / Illinois / Cook County / Chicago	BA.1.1.2	Stefan Green, Kevin Kunstman, Laura Furtado, Felix Araujo Perez, Edith Perez, Sofiya Bobrovska, Alyse Kittner, Hannah Barbian, Cecilia Chau, Larry Kociolek, Jason Rippe, David Williams, Christine Inguglia
EPI_ISL_11172587	2022-01-31	North America / USA / Illinois / Cook County / Chicago	BA.1.1.2	Stefan Green, Kevin Kunstman, Laura Furtado, Felix Araujo Perez, Edith Perez, Sofiya Bobrovska, Alyse Kittner, Hannah Barbian, Cecilia Chau, Larry Kociolek, Jason Rippe, David Williams, Christine Inguglia
EPI_ISL_11172588	2022-02-22	North America / USA / Illinois / Cook County / Chicago	BA.1.1	Stefan Green, Kevin Kunstman, Laura Furtado, Felix Araujo Perez, Edith Perez, Sofiya Bobrovska, Alyse Kittner, Hannah Barbian, Cecilia Chau, Lauren Megger, Nedra Love
EPI_ISL_11172589	2022-02-28	North America / USA / Illinois / Cook County / Chicago	BA.1.1	Stefan Green, Kevin Kunstman, Laura Furtado, Felix Araujo Perez, Edith Perez, Sofiya Bobrovska, Alyse Kittner, Hannah Barbian, Cecilia Chau, Lauren Megger, Nedra Love
EPI_ISL_11172590	2022-02-24	North America / USA / Illinois / Cook County / Chicago	BA.1.15	Stefan Green, Kevin Kunstman, Laura Furtado, Felix Araujo Perez, Edith Perez, Sofiya Bobrovska, Alyse Kittner, Hannah Barbian, Cecilia Chau, Lauren Megger, Nedra Love
EPI_ISL_11172591	2022-02-23	North America / USA / Illinois / Cook County / Chicago	BA.2.3	Stefan Green, Kevin Kunstman, Laura Furtado, Felix Araujo Perez, Edith Perez, Sofiya Bobrovska, Alyse Kittner, Hannah Barbian, Cecilia Chau, Lauren Megger, Nedra Love
EPI_ISL_11172592	2022-02-23	North America / USA / Illinois / Cook County / Chicago	BA.2	Stefan Green, Kevin Kunstman, Laura Furtado, Felix Araujo Perez, Edith Perez, Sofiya Bobrovska, Alyse Kittner, Hannah Barbian, Cecilia Chau, Lauren Megger, Nedra Love
EPI_ISL_11172593	2022-02-23	North America / USA / Illinois / Cook County / Chicago	BA.1.20	Stefan Green, Kevin Kunstman, Laura Furtado, Felix Araujo Perez, Edith Perez, Sofiya Bobrovska, Alyse Kittner, Hannah Barbian, Cecilia Chau, Lauren Megger, Nedra Love
EPI_ISL_11172594	2022-02-23	North America / USA / Illinois / Cook County / Chicago	BA.1.20	Stefan Green, Kevin Kunstman, Laura Furtado, Felix Araujo Perez, Edith Perez, Sofiya Bobrovska, Alyse Kittner, Hannah Barbian, Cecilia Chau, Lauren Megger, Nedra Love
EPI_ISL_11172595	2022-02-23	North America / USA / Illinois / Cook County / Chicago	BA.1.1	Stefan Green, Kevin Kunstman, Laura Furtado, Felix Araujo Perez, Edith Perez, Sofiya Bobrovska, Alyse Kittner, Hannah Barbian, Cecilia Chau, Lauren Megger, Nedra Love
EPI_ISL_11172596	2022-02-24	North America / USA / Illinois / Cook County / Chicago	BA.1.1	Stefan Green, Kevin Kunstman, Laura Furtado, Felix Araujo Perez, Edith Perez, Sofiya Bobrovska, Alyse Kittner, Hannah Barbian, Cecilia Chau, Lauren Megger, Nedra Love
EPI_ISL_11172597	2022-02-28	North America / USA / Illinois / Cook County / Chicago	BA.2.10	Stefan Green, Kevin Kunstman, Laura Furtado, Felix Araujo Perez, Edith Perez, Sofiya Bobrovska, Alyse Kittner, Hannah Barbian, Cecilia Chau, Lauren Megger, Nedra Love
EPI_ISL_11172598	2022-02-28	North America / USA / Illinois / Cook County / Chicago	BA.1.1	Stefan Green, Kevin Kunstman, Laura Furtado, Felix Araujo Perez, Edith Perez, Sofiya Bobrovska, Alyse Kittner, Hannah Barbian, Cecilia Chau, Lauren Megger, Nedra Love
EPI_ISL_11172599	2022-02-28	North America / USA / Illinois / Cook County / Chicago	BA.1.1	Stefan Green, Kevin Kunstman, Laura Furtado, Felix Araujo Perez, Edith Perez, Sofiya Bobrovska, Alyse Kittner, Hannah Barbian, Cecilia Chau, Lauren Megger, Nedra Love
EPI_ISL_11172600	2022-02-26	North America / USA / Illinois / Cook County / Chicago	BA.1.1	Stefan Green, Kevin Kunstman, Laura Furtado, Felix Araujo Perez, Edith Perez, Sofiya Bobrovska, Alyse Kittner, Hannah Barbian, Cecilia Chau, Lauren Megger, Nedra Love
EPI_ISL_11172601	2022-02-09	North America / USA / Illinois / Cook County / Chicago	BA.1.1.18	Stefan Green, Kevin Kunstman, Laura Furtado, Felix Araujo Perez, Edith Perez, Sofiya Bobrovska, Alyse Kittner, Hannah Barbian, Cecilia Chau, Omar Perez, Nahed Ismail, Iuliana Bentea, Evelyn Castanon
EPI_ISL_11172602	2022-02-09	North America / USA / Illinois / Cook County / Chicago	BA.1.1	Stefan Green, Kevin Kunstman, Laura Furtado, Felix Araujo Perez, Edith Perez, Sofiya Bobrovska, Alyse Kittner, Hannah Barbian, Cecilia Chau, Omar Perez, Nahed Ismail, Iuliana Bentea, Evelyn Castanon
EPI_ISL_11172603	2022-02-09	North America / USA / Illinois / Cook County / Chicago	BA.1.20	Stefan Green, Kevin Kunstman, Laura Furtado, Felix Araujo Perez, Edith Perez, Sofiya Bobrovska, Alyse Kittner, Hannah Barbian, Cecilia Chau, Omar Perez, Nahed Ismail, Iuliana Bentea, Evelyn Castanon
EPI_ISL_11172604	2022-02-09	North America / USA / Illinois / Cook County / Chicago	BA.1	Stefan Green, Kevin Kunstman, Laura Furtado, Felix Araujo Perez, Edith Perez, Sofiya Bobrovska, Alyse Kittner, Hannah Barbian, Cecilia Chau, Omar Perez, Nahed Ismail, Iuliana Bentea, Evelyn Castanon
EPI_ISL_11172605	2022-02-10	North America / USA / Illinois / Cook County / Chicago	BA.1	Stefan Green, Kevin Kunstman, Laura Furtado, Felix Araujo Perez, Edith Perez, Sofiya Bobrovska, Alyse Kittner, Hannah Barbian, Cecilia Chau, Omar Perez, Nahed Ismail, Iuliana Bentea, Evelyn Castanon
EPI_ISL_11172606	2022-02-11	North America / USA / Illinois / Cook County / Chicago	BA.1.1	Stefan Green, Kevin Kunstman, Laura Furtado, Felix Araujo Perez, Edith Perez, Sofiya Bobrovska, Alyse Kittner, Hannah Barbian, Cecilia Chau, Omar Perez, Nahed Ismail, Iuliana Bentea, Evelyn Castanon
EPI_ISL_11172607	2022-02-11	North America / USA / Illinois / Cook County / Chicago	BA.1.1	Stefan Green, Kevin Kunstman, Laura Furtado, Felix Araujo Perez, Edith Perez, Sofiya Bobrovska, Alyse Kittner, Hannah Barbian, Cecilia Chau, Omar Perez, Nahed Ismail, Iuliana Bentea, Evelyn Castanon
EPI_ISL_11172608	2022-02-11	North America / USA / Illinois / Cook County / Chicago	BA.1.15.2	Stefan Green, Kevin Kunstman, Laura Furtado, Felix Araujo Perez, Edith Perez, Sofiya Bobrovska, Alyse Kittner, Hannah Barbian, Cecilia Chau, Omar Perez, Nahed Ismail, Iuliana Bentea, Evelyn Castanon
EPI_ISL_11172609	2022-01-31	North America / USA / Illinois / Cook County / Chicago	BA.1.17	Stefan Green, Kevin Kunstman, Laura Furtado, Felix Araujo Perez, Edith Perez, Sofiya Bobrovska, Alyse Kittner, Hannah Barbian, Cecilia Chau, Omar Perez, Nahed Ismail, Iuliana Bentea, Evelyn Castanon
EPI_ISL_11172610	2022-01-31	North America / USA / Illinois / Cook County / Chicago	BA.1.1.14	Stefan Green, Kevin Kunstman, Laura Furtado, Felix Araujo Perez, Edith Perez, Sofiya Bobrovska, Alyse Kittner, Hannah Barbian, Cecilia Chau, Omar Perez, Nahed Ismail, Iuliana Bentea, Evelyn Castanon
EPI_ISL_11172611	2022-01-31	North America / USA / Illinois / Cook County / Chicago	BA.1.1	Stefan Green, Kevin Kunstman, Laura Furtado, Felix Araujo Perez, Edith Perez, Sofiya Bobrovska, Alyse Kittner, Hannah Barbian, Cecilia Chau, Omar Perez, Nahed Ismail, Iuliana Bentea, Evelyn Castanon
EPI_ISL_11172612	2021-12-28	North America / USA / Illinois / Cook County / Chicago	BA.1.20	Stefan Green, Kevin Kunstman, Laura Furtado, Felix Araujo Perez, Edith Perez, Sofiya Bobrovska, Alyse Kittner, Hannah Barbian, Cecilia Chau, Omar Perez, Nahed Ismail, Iuliana Bentea, Evelyn Castanon
EPI_ISL_11172613	2022-01-11	North America / USA / Illinois / Cook County / Chicago	BA.1	Stefan Green, Kevin Kunstman, Laura Furtado, Felix Araujo Perez, Edith Perez, Sofiya Bobrovska, Alyse Kittner, Hannah Barbian, Cecilia Chau, Omar Perez, Nahed Ismail, Iuliana Bentea, Evelyn Castanon
EPI_ISL_11172614	2022-02-23	North America / USA / Illinois / Cook County / Chicago	BA.1.1	Stefan Green, Kevin Kunstman, Laura Furtado, Felix Araujo Perez, Edith Perez, Sofiya Bobrovska, Alyse Kittner, Hannah Barbian, Cecilia Chau, Amanda Herrington, Kathleen McKinley
EPI_ISL_11172615	2022-02-23	North America / USA / Illinois / Cook County / Chicago	BA.1.18	Stefan Green, Kevin Kunstman, Laura Furtado, Felix Araujo Perez, Edith Perez, Sofiya Bobrovska, Alyse Kittner, Hannah Barbian, Cecilia Chau, Amanda Herrington, Kathleen McKinley
EPI_ISL_11172616	2022-02-24	North America / USA / Illinois / Cook County / Chicago	BA.1.20	Stefan Green, Kevin Kunstman, Laura Furtado, Felix Araujo Perez, Edith Perez, Sofiya Bobrovska, Alyse Kittner, Hannah Barbian, Cecilia Chau, Amanda Herrington, Kathleen McKinley
EPI_ISL_11172617	2022-02-24	North America / USA / Illinois / Cook County / Chicago	BA.1.20	Stefan Green, Kevin Kunstman, Laura Furtado, Felix Araujo Perez, Edith Perez, Sofiya Bobrovska, Alyse Kittner, Hannah Barbian, Cecilia Chau, Amanda Herrington, Kathleen McKinley
EPI_ISL_11172619	2022-02-16	North America / USA / Illinois / Cook County / Chicago	BA.1.15	Stefan Green, Kevin Kunstman, Laura Furtado, Felix Araujo Perez, Edith Perez, Sofiya Bobrovska, Alyse Kittner, Hannah Barbian, Cecilia Chau, Marty Lampman, Arlene Lim, Susan Saccomanno, Aisha Coutee
EPI_ISL_11172620	2022-02-16	North America / USA / Illinois / Cook County / Chicago	BA.1.15	Stefan Green, Kevin Kunstman, Laura Furtado, Felix Araujo Perez, Edith Perez, Sofiya Bobrovska, Alyse Kittner, Hannah Barbian, Cecilia Chau, Marty Lampman, Arlene Lim, Susan Saccomanno, Aisha Coutee
EPI_ISL_11172621	2022-02-23	North America / USA / Illinois / Cook County / Chicago	BA.1.15	Stefan Green, Kevin Kunstman, Laura Furtado, Felix Araujo Perez, Edith Perez, Sofiya Bobrovska, Alyse Kittner, Hannah Barbian, Cecilia Chau, Marty Lampman, Arlene Lim, Susan Saccomanno, Aisha Coutee
EPI_ISL_11172622	2022-02-24	North America / USA / Illinois / Cook County / Chicago	BA.1.1.18	Stefan Green, Kevin Kunstman, Laura Furtado, Felix Araujo Perez, Edith Perez, Sofiya Bobrovska, Alyse Kittner, Hannah Barbian, Cecilia Chau, Marty Lampman, Arlene Lim, Susan Saccomanno, Aisha Coutee
EPI_ISL_11172623	2022-02-25	North America / USA / Illinois / Cook County / Chicago	BA.1.1	Stefan Green, Kevin Kunstman, Laura Furtado, Felix Araujo Perez, Edith Perez, Sofiya Bobrovska, Alyse Kittner, Hannah Barbian, Cecilia Chau, Marty Lampman, Arlene Lim, Susan Saccomanno, Aisha Coutee
EPI_ISL_11178777	2022-01-10	North America / USA / Illinois / Cook County / Chicago	BA.1	Stefan Green, Kevin Kunstman, Laura Furtado, Felix Araujo Perez, Edith Perez, Sofiya Bobrovska, Alyse Kittner, Hannah Barbian, Cecilia Chau, Chao Qi, Mike Malczynski, Wanda Polanco
EPI_ISL_11178778	2022-01-10	North America / USA / Illinois / Cook County / Chicago	BA.1.1	Stefan Green, Kevin Kunstman, Laura Furtado, Felix Araujo Perez, Edith Perez, Sofiya Bobrovska, Alyse Kittner, Hannah Barbian, Cecilia Chau, Chao Qi, Mike Malczynski, Wanda Polanco
EPI_ISL_11178779	2022-01-03	North America / USA / Illinois / Cook County / Chicago	BA.1.20	Stefan Green, Kevin Kunstman, Laura Furtado, Felix Araujo Perez, Edith Perez, Sofiya Bobrovska, Alyse Kittner, Hannah Barbian, Cecilia Chau, Chao Qi, Mike Malczynski, Wanda Polanco
EPI_ISL_11178780	2022-01-03	North America / USA / Illinois / Cook County / Chicago	BA.1.15	Stefan Green, Kevin Kunstman, Laura Furtado, Felix Araujo Perez, Edith Perez, Sofiya Bobrovska, Alyse Kittner, Hannah Barbian, Cecilia Chau, Chao Qi, Mike Malczynski, Wanda Polanco
EPI_ISL_11254122	2022-01-30	North America / USA / Illinois / Cook County	BA.1.1	Ramon Lorenzo-Redondo, Lacy M. Simons, Taylor J. Dean, Chad J. Achenbach, Lawrence J. Jennings, Chao Qi, Michael G. Ison, Judd F. Hultquist, Egon A. Ozer
EPI_ISL_11254124	2022-02-01	North America / USA / Illinois / Chicago	BA.1.20	Ramon Lorenzo-Redondo, Lacy M. Simons, Taylor J. Dean, Chad J. Achenbach, Lawrence J. Jennings, Chao Qi, Michael G. Ison, Judd F. Hultquist, Egon A. Ozer
EPI_ISL_11254125	2022-02-04	North America / USA / Illinois / Chicago	BA.1.20	Ramon Lorenzo-Redondo, Lacy M. Simons, Taylor J. Dean, Chad J. Achenbach, Lawrence J. Jennings, Chao Qi, Michael G. Ison, Judd F. Hultquist, Egon A. Ozer
EPI_ISL_11254126	2022-02-04	North America / USA / Illinois / Cook County	BA.2	Ramon Lorenzo-Redondo, Lacy M. Simons, Taylor J. Dean, Chad J. Achenbach, Lawrence J. Jennings, Chao Qi, Michael G. Ison, Judd F. Hultquist, Egon A. Ozer
EPI_ISL_11254127	2022-02-04	North America / USA / Illinois / Chicago	BA.1.1	Ramon Lorenzo-Redondo, Lacy M. Simons, Taylor J. Dean, Chad J. Achenbach, Lawrence J. Jennings, Chao Qi, Michael G. Ison, Judd F. Hultquist, Egon A. Ozer
EPI_ISL_11254128	2022-02-03	North America / USA / Illinois / Chicago	BA.1	Ramon Lorenzo-Redondo, Lacy M. Simons, Taylor J. Dean, Chad J. Achenbach, Lawrence J. Jennings, Chao Qi, Michael G. Ison, Judd F. Hultquist, Egon A. Ozer
EPI_ISL_11254130	2022-02-01	North America / USA / Illinois / Chicago	BA.1.15	Ramon Lorenzo-Redondo, Lacy M. Simons, Taylor J. Dean, Chad J. Achenbach, Lawrence J. Jennings, Chao Qi, Michael G. Ison, Judd F. Hultquist, Egon A. Ozer
EPI_ISL_11254131	2022-02-04	North America / USA / Illinois / Cook County	BA.1.1	Ramon Lorenzo-Redondo, Lacy M. Simons, Taylor J. Dean, Chad J. Achenbach, Lawrence J. Jennings, Chao Qi, Michael G. Ison, Judd F. Hultquist, Egon A. Ozer
EPI_ISL_11254133	2022-02-05	North America / USA / Illinois / Cook County	BA.1.20	Ramon Lorenzo-Redondo, Lacy M. Simons, Taylor J. Dean, Chad J. Achenbach, Lawrence J. Jennings, Chao Qi, Michael G. Ison, Judd F. Hultquist, Egon A. Ozer
EPI_ISL_11254136	2022-02-04	North America / USA / Illinois / Cook County	BA.1.1	Ramon Lorenzo-Redondo, Lacy M. Simons, Taylor J. Dean, Chad J. Achenbach, Lawrence J. Jennings, Chao Qi, Michael G. Ison, Judd F. Hultquist, Egon A. Ozer
EPI_ISL_11254137	2022-02-02	North America / USA / Illinois / Cook County	BA.1.15	Ramon Lorenzo-Redondo, Lacy M. Simons, Taylor J. Dean, Chad J. Achenbach, Lawrence J. Jennings, Chao Qi, Michael G. Ison, Judd F. Hultquist, Egon A. Ozer
EPI_ISL_11254138	2022-02-01	North America / USA / Illinois / Chicago	BA.1.1	Ramon Lorenzo-Redondo, Lacy M. Simons, Taylor J. Dean, Chad J. Achenbach, Lawrence J. Jennings, Chao Qi, Michael G. Ison, Judd F. Hultquist, Egon A. Ozer
EPI_ISL_11254139	2022-02-03	North America / USA / Illinois / Chicago	BA.1.1	Ramon Lorenzo-Redondo, Lacy M. Simons, Taylor J. Dean, Chad J. Achenbach, Lawrence J. Jennings, Chao Qi, Michael G. Ison, Judd F. Hultquist, Egon A. Ozer
EPI_ISL_11254140	2022-02-02	North America / USA / Illinois / Chicago	BA.1.1	Ramon Lorenzo-Redondo, Lacy M. Simons, Taylor J. Dean, Chad J. Achenbach, Lawrence J. Jennings, Chao Qi, Michael G. Ison, Judd F. Hultquist, Egon A. Ozer
EPI_ISL_11254141	2022-02-03	North America / USA / Illinois / Cook County	BA.1	Ramon Lorenzo-Redondo, Lacy M. Simons, Taylor J. Dean, Chad J. Achenbach, Lawrence J. Jennings, Chao Qi, Michael G. Ison, Judd F. Hultquist, Egon A. Ozer
EPI_ISL_11254142	2022-02-03	North America / USA / Illinois / Cook County	BA.1.1	Ramon Lorenzo-Redondo, Lacy M. Simons, Taylor J. Dean, Chad J. Achenbach, Lawrence J. Jennings, Chao Qi, Michael G. Ison, Judd F. Hultquist, Egon A. Ozer
EPI_ISL_11254143	2022-02-02	North America / USA / Illinois / Chicago	BA.1.1	Ramon Lorenzo-Redondo, Lacy M. Simons, Taylor J. Dean, Chad J. Achenbach, Lawrence J. Jennings, Chao Qi, Michael G. Ison, Judd F. Hultquist, Egon A. Ozer
EPI_ISL_11254144	2022-02-02	North America / USA / Illinois / Chicago	BA.1.20	Ramon Lorenzo-Redondo, Lacy M. Simons, Taylor J. Dean, Chad J. Achenbach, Lawrence J. Jennings, Chao Qi, Michael G. Ison, Judd F. Hultquist, Egon A. Ozer
EPI_ISL_11254145	2022-02-02	North America / USA / Illinois / Cook County	BA.1.20	Ramon Lorenzo-Redondo, Lacy M. Simons, Taylor J. Dean, Chad J. Achenbach, Lawrence J. Jennings, Chao Qi, Michael G. Ison, Judd F. Hultquist, Egon A. Ozer
EPI_ISL_11254146	2022-02-01	North America / USA / Illinois / Chicago	BA.1	Ramon Lorenzo-Redondo, Lacy M. Simons, Taylor J. Dean, Chad J. Achenbach, Lawrence J. Jennings, Chao Qi, Michael G. Ison, Judd F. Hultquist, Egon A. Ozer
EPI_ISL_11254147	2022-02-03	North America / USA / Illinois / Chicago	BA.1.1	Ramon Lorenzo-Redondo, Lacy M. Simons, Taylor J. Dean, Chad J. Achenbach, Lawrence J. Jennings, Chao Qi, Michael G. Ison, Judd F. Hultquist, Egon A. Ozer
EPI_ISL_11254148	2022-02-06	North America / USA / Illinois / Cook County	BA.2.10	Ramon Lorenzo-Redondo, Lacy M. Simons, Taylor J. Dean, Chad J. Achenbach, Lawrence J. Jennings, Chao Qi, Michael G. Ison, Judd F. Hultquist, Egon A. Ozer
EPI_ISL_11254149	2022-02-06	North America / USA / Illinois / Chicago	BA.1.1	Ramon Lorenzo-Redondo, Lacy M. Simons, Taylor J. Dean, Chad J. Achenbach, Lawrence J. Jennings, Chao Qi, Michael G. Ison, Judd F. Hultquist, Egon A. Ozer
EPI_ISL_11254150	2022-02-06	North America / USA / Illinois / Chicago	BA.1.20	Ramon Lorenzo-Redondo, Lacy M. Simons, Taylor J. Dean, Chad J. Achenbach, Lawrence J. Jennings, Chao Qi, Michael G. Ison, Judd F. Hultquist, Egon A. Ozer
EPI_ISL_11254151	2022-02-06	North America / USA / Illinois / Chicago	BA.1.20	Ramon Lorenzo-Redondo, Lacy M. Simons, Taylor J. Dean, Chad J. Achenbach, Lawrence J. Jennings, Chao Qi, Michael G. Ison, Judd F. Hultquist, Egon A. Ozer
EPI_ISL_11254153	2022-02-08	North America / USA / Illinois / Chicago	BA.1.1	Ramon Lorenzo-Redondo, Lacy M. Simons, Taylor J. Dean, Chad J. Achenbach, Lawrence J. Jennings, Chao Qi, Michael G. Ison, Judd F. Hultquist, Egon A. Ozer
EPI_ISL_11254154	2022-02-08	North America / USA / Illinois / Chicago	BA.1.1	Ramon Lorenzo-Redondo, Lacy M. Simons, Taylor J. Dean, Chad J. Achenbach, Lawrence J. Jennings, Chao Qi, Michael G. Ison, Judd F. Hultquist, Egon A. Ozer
EPI_ISL_11254155	2022-02-08	North America / USA / Illinois / Cook County	BA.1.1	Ramon Lorenzo-Redondo, Lacy M. Simons, Taylor J. Dean, Chad J. Achenbach, Lawrence J. Jennings, Chao Qi, Michael G. Ison, Judd F. Hultquist, Egon A. Ozer
EPI_ISL_11254157	2022-02-07	North America / USA / Illinois / Cook County	BA.1.20	Ramon Lorenzo-Redondo, Lacy M. Simons, Taylor J. Dean, Chad J. Achenbach, Lawrence J. Jennings, Chao Qi, Michael G. Ison, Judd F. Hultquist, Egon A. Ozer
EPI_ISL_11254158	2022-02-07	North America / USA / Illinois / Chicago	BA.1.1	Ramon Lorenzo-Redondo, Lacy M. Simons, Taylor J. Dean, Chad J. Achenbach, Lawrence J. Jennings, Chao Qi, Michael G. Ison, Judd F. Hultquist, Egon A. Ozer
EPI_ISL_11254159	2022-02-08	North America / USA / Illinois / Cook County	BA.1.1	Ramon Lorenzo-Redondo, Lacy M. Simons, Taylor J. Dean, Chad J. Achenbach, Lawrence J. Jennings, Chao Qi, Michael G. Ison, Judd F. Hultquist, Egon A. Ozer
EPI_ISL_11254160	2022-02-07	North America / USA / Illinois / Cook County	BA.1.1	Ramon Lorenzo-Redondo, Lacy M. Simons, Taylor J. Dean, Chad J. Achenbach, Lawrence J. Jennings, Chao Qi, Michael G. Ison, Judd F. Hultquist, Egon A. Ozer
EPI_ISL_11254161	2022-02-07	North America / USA / Illinois / Cook County	BA.1	Ramon Lorenzo-Redondo, Lacy M. Simons, Taylor J. Dean, Chad J. Achenbach, Lawrence J. Jennings, Chao Qi, Michael G. Ison, Judd F. Hultquist, Egon A. Ozer
EPI_ISL_11254163	2022-02-09	North America / USA / Illinois / Chicago	BA.1.1	Ramon Lorenzo-Redondo, Lacy M. Simons, Taylor J. Dean, Chad J. Achenbach, Lawrence J. Jennings, Chao Qi, Michael G. Ison, Judd F. Hultquist, Egon A. Ozer
EPI_ISL_11254164	2022-02-09	North America / USA / Illinois / Chicago	BA.1.1	Ramon Lorenzo-Redondo, Lacy M. Simons, Taylor J. Dean, Chad J. Achenbach, Lawrence J. Jennings, Chao Qi, Michael G. Ison, Judd F. Hultquist, Egon A. Ozer
EPI_ISL_11254166	2022-02-09	North America / USA / Illinois / Chicago	BA.1.20	Ramon Lorenzo-Redondo, Lacy M. Simons, Taylor J. Dean, Chad J. Achenbach, Lawrence J. Jennings, Chao Qi, Michael G. Ison, Judd F. Hultquist, Egon A. Ozer
EPI_ISL_11254170	2022-02-11	North America / USA / Illinois / Chicago	BA.1.1	Ramon Lorenzo-Redondo, Lacy M. Simons, Taylor J. Dean, Chad J. Achenbach, Lawrence J. Jennings, Chao Qi, Michael G. Ison, Judd F. Hultquist, Egon A. Ozer
EPI_ISL_11254171	2022-02-11	North America / USA / Illinois / Cook County	BA.1.17	Ramon Lorenzo-Redondo, Lacy M. Simons, Taylor J. Dean, Chad J. Achenbach, Lawrence J. Jennings, Chao Qi, Michael G. Ison, Judd F. Hultquist, Egon A. Ozer
EPI_ISL_11254172	2022-02-11	North America / USA / Illinois / Cook County	BA.1.1.18	Ramon Lorenzo-Redondo, Lacy M. Simons, Taylor J. Dean, Chad J. Achenbach, Lawrence J. Jennings, Chao Qi, Michael G. Ison, Judd F. Hultquist, Egon A. Ozer
EPI_ISL_11254174	2022-02-10	North America / USA / Illinois / Chicago	BA.1.15	Ramon Lorenzo-Redondo, Lacy M. Simons, Taylor J. Dean, Chad J. Achenbach, Lawrence J. Jennings, Chao Qi, Michael G. Ison, Judd F. Hultquist, Egon A. Ozer
EPI_ISL_11254175	2022-02-10	North America / USA / Illinois / Chicago	BA.1.20	Ramon Lorenzo-Redondo, Lacy M. Simons, Taylor J. Dean, Chad J. Achenbach, Lawrence J. Jennings, Chao Qi, Michael G. Ison, Judd F. Hultquist, Egon A. Ozer
EPI_ISL_11254176	2022-02-11	North America / USA / Illinois / Chicago	BA.1.20	Ramon Lorenzo-Redondo, Lacy M. Simons, Taylor J. Dean, Chad J. Achenbach, Lawrence J. Jennings, Chao Qi, Michael G. Ison, Judd F. Hultquist, Egon A. Ozer
EPI_ISL_11254178	2022-02-13	North America / USA / Illinois / Cook County	BA.1.1	Ramon Lorenzo-Redondo, Lacy M. Simons, Taylor J. Dean, Chad J. Achenbach, Lawrence J. Jennings, Chao Qi, Michael G. Ison, Judd F. Hultquist, Egon A. Ozer
EPI_ISL_11254179	2022-02-13	North America / USA / Illinois / Chicago	BA.1.20	Ramon Lorenzo-Redondo, Lacy M. Simons, Taylor J. Dean, Chad J. Achenbach, Lawrence J. Jennings, Chao Qi, Michael G. Ison, Judd F. Hultquist, Egon A. Ozer
EPI_ISL_11254183	2022-02-14	North America / USA / Illinois / Chicago	BA.1.1	Ramon Lorenzo-Redondo, Lacy M. Simons, Taylor J. Dean, Chad J. Achenbach, Lawrence J. Jennings, Chao Qi, Michael G. Ison, Judd F. Hultquist, Egon A. Ozer
EPI_ISL_11254184	2022-02-14	North America / USA / Illinois / Chicago	BA.1.1	Ramon Lorenzo-Redondo, Lacy M. Simons, Taylor J. Dean, Chad J. Achenbach, Lawrence J. Jennings, Chao Qi, Michael G. Ison, Judd F. Hultquist, Egon A. Ozer
EPI_ISL_11254186	2022-02-14	North America / USA / Illinois / Chicago	BA.1.1	Ramon Lorenzo-Redondo, Lacy M. Simons, Taylor J. Dean, Chad J. Achenbach, Lawrence J. Jennings, Chao Qi, Michael G. Ison, Judd F. Hultquist, Egon A. Ozer
EPI_ISL_11254188	2022-02-13	North America / USA / Illinois / Chicago	BA.1.1	Ramon Lorenzo-Redondo, Lacy M. Simons, Taylor J. Dean, Chad J. Achenbach, Lawrence J. Jennings, Chao Qi, Michael G. Ison, Judd F. Hultquist, Egon A. Ozer
EPI_ISL_11254189	2022-02-13	North America / USA / Illinois / Chicago	BA.1.1	Ramon Lorenzo-Redondo, Lacy M. Simons, Taylor J. Dean, Chad J. Achenbach, Lawrence J. Jennings, Chao Qi, Michael G. Ison, Judd F. Hultquist, Egon A. Ozer
EPI_ISL_11254190	2022-02-12	North America / USA / Illinois / Cook County	BA.1.1	Ramon Lorenzo-Redondo, Lacy M. Simons, Taylor J. Dean, Chad J. Achenbach, Lawrence J. Jennings, Chao Qi, Michael G. Ison, Judd F. Hultquist, Egon A. Ozer
EPI_ISL_11254192	2022-02-12	North America / USA / Illinois / Chicago	BA.1.15	Ramon Lorenzo-Redondo, Lacy M. Simons, Taylor J. Dean, Chad J. Achenbach, Lawrence J. Jennings, Chao Qi, Michael G. Ison, Judd F. Hultquist, Egon A. Ozer
EPI_ISL_11254193	2022-02-15	North America / USA / Illinois / Chicago	BA.1.1	Ramon Lorenzo-Redondo, Lacy M. Simons, Taylor J. Dean, Chad J. Achenbach, Lawrence J. Jennings, Chao Qi, Michael G. Ison, Judd F. Hultquist, Egon A. Ozer
EPI_ISL_11254196	2022-02-15	North America / USA / Illinois / Cook County	BA.1.20	Ramon Lorenzo-Redondo, Lacy M. Simons, Taylor J. Dean, Chad J. Achenbach, Lawrence J. Jennings, Chao Qi, Michael G. Ison, Judd F. Hultquist, Egon A. Ozer
EPI_ISL_11254197	2022-02-16	North America / USA / Illinois / Chicago	BA.1.1	Ramon Lorenzo-Redondo, Lacy M. Simons, Taylor J. Dean, Chad J. Achenbach, Lawrence J. Jennings, Chao Qi, Michael G. Ison, Judd F. Hultquist, Egon A. Ozer
EPI_ISL_11254198	2022-02-16	North America / USA / Illinois / Cook County	BA.1.1	Ramon Lorenzo-Redondo, Lacy M. Simons, Taylor J. Dean, Chad J. Achenbach, Lawrence J. Jennings, Chao Qi, Michael G. Ison, Judd F. Hultquist, Egon A. Ozer
EPI_ISL_11254199	2022-02-16	North America / USA / Illinois / Chicago	BA.1.1	Ramon Lorenzo-Redondo, Lacy M. Simons, Taylor J. Dean, Chad J. Achenbach, Lawrence J. Jennings, Chao Qi, Michael G. Ison, Judd F. Hultquist, Egon A. Ozer
EPI_ISL_11254200	2022-02-16	North America / USA / Illinois / Chicago	BA.1.1	Ramon Lorenzo-Redondo, Lacy M. Simons, Taylor J. Dean, Chad J. Achenbach, Lawrence J. Jennings, Chao Qi, Michael G. Ison, Judd F. Hultquist, Egon A. Ozer
EPI_ISL_11254201	2022-02-16	North America / USA / Illinois / Chicago	BA.1.1	Ramon Lorenzo-Redondo, Lacy M. Simons, Taylor J. Dean, Chad J. Achenbach, Lawrence J. Jennings, Chao Qi, Michael G. Ison, Judd F. Hultquist, Egon A. Ozer
EPI_ISL_11254202	2022-02-16	North America / USA / Illinois / Cook County	BA.1.1	Ramon Lorenzo-Redondo, Lacy M. Simons, Taylor J. Dean, Chad J. Achenbach, Lawrence J. Jennings, Chao Qi, Michael G. Ison, Judd F. Hultquist, Egon A. Ozer
EPI_ISL_11254203	2022-02-17	North America / USA / Illinois / Chicago	BA.1.1	Ramon Lorenzo-Redondo, Lacy M. Simons, Taylor J. Dean, Chad J. Achenbach, Lawrence J. Jennings, Chao Qi, Michael G. Ison, Judd F. Hultquist, Egon A. Ozer
EPI_ISL_11254204	2022-02-17	North America / USA / Illinois / Chicago	BA.1.1	Ramon Lorenzo-Redondo, Lacy M. Simons, Taylor J. Dean, Chad J. Achenbach, Lawrence J. Jennings, Chao Qi, Michael G. Ison, Judd F. Hultquist, Egon A. Ozer
EPI_ISL_11254205	2022-02-17	North America / USA / Illinois / Cook County	BA.1.1.18	Ramon Lorenzo-Redondo, Lacy M. Simons, Taylor J. Dean, Chad J. Achenbach, Lawrence J. Jennings, Chao Qi, Michael G. Ison, Judd F. Hultquist, Egon A. Ozer
EPI_ISL_11254206	2022-02-17	North America / USA / Illinois / Chicago	BA.2.12	Ramon Lorenzo-Redondo, Lacy M. Simons, Taylor J. Dean, Chad J. Achenbach, Lawrence J. Jennings, Chao Qi, Michael G. Ison, Judd F. Hultquist, Egon A. Ozer
EPI_ISL_11254207	2022-02-17	North America / USA / Illinois / Cook County	BA.1.1	Ramon Lorenzo-Redondo, Lacy M. Simons, Taylor J. Dean, Chad J. Achenbach, Lawrence J. Jennings, Chao Qi, Michael G. Ison, Judd F. Hultquist, Egon A. Ozer
EPI_ISL_11254208	2022-02-17	North America / USA / Illinois / Chicago	BA.1.20	Ramon Lorenzo-Redondo, Lacy M. Simons, Taylor J. Dean, Chad J. Achenbach, Lawrence J. Jennings, Chao Qi, Michael G. Ison, Judd F. Hultquist, Egon A. Ozer
EPI_ISL_11254236	2022-01-07	North America / USA / Illinois / Cook County	BA.1.20	Ramon Lorenzo-Redondo, Lacy M. Simons, Taylor J. Dean, Chad J. Achenbach, Lawrence J. Jennings, Chao Qi, Michael G. Ison, Judd F. Hultquist, Egon A. Ozer
EPI_ISL_11254248	2022-01-07	North America / USA / Illinois / Cook County	BA.1.1.14	Ramon Lorenzo-Redondo, Lacy M. Simons, Taylor J. Dean, Chad J. Achenbach, Lawrence J. Jennings, Chao Qi, Michael G. Ison, Judd F. Hultquist, Egon A. Ozer
EPI_ISL_11254250	2022-01-22	North America / USA / Illinois / Cook County	BA.1.20	Ramon Lorenzo-Redondo, Lacy M. Simons, Taylor J. Dean, Chad J. Achenbach, Lawrence J. Jennings, Chao Qi, Michael G. Ison, Judd F. Hultquist, Egon A. Ozer
EPI_ISL_11254259	2022-01-24	North America / USA / Illinois / Chicago	BA.1.20	Ramon Lorenzo-Redondo, Lacy M. Simons, Taylor J. Dean, Chad J. Achenbach, Lawrence J. Jennings, Chao Qi, Michael G. Ison, Judd F. Hultquist, Egon A. Ozer
EPI_ISL_11254265	2022-01-05	North America / USA / Illinois / Chicago	BA.1.1.14	Ramon Lorenzo-Redondo, Lacy M. Simons, Taylor J. Dean, Chad J. Achenbach, Lawrence J. Jennings, Chao Qi, Michael G. Ison, Judd F. Hultquist, Egon A. Ozer
EPI_ISL_11254266	2022-01-07	North America / USA / Illinois / Chicago	BA.1.20	Ramon Lorenzo-Redondo, Lacy M. Simons, Taylor J. Dean, Chad J. Achenbach, Lawrence J. Jennings, Chao Qi, Michael G. Ison, Judd F. Hultquist, Egon A. Ozer
EPI_ISL_11254267	2022-01-07	North America / USA / Illinois / Chicago	BA.1.20	Ramon Lorenzo-Redondo, Lacy M. Simons, Taylor J. Dean, Chad J. Achenbach, Lawrence J. Jennings, Chao Qi, Michael G. Ison, Judd F. Hultquist, Egon A. Ozer
EPI_ISL_11254277	2022-01-04	North America / USA / Illinois / Chicago	BA.1.1	Ramon Lorenzo-Redondo, Lacy M. Simons, Taylor J. Dean, Chad J. Achenbach, Lawrence J. Jennings, Chao Qi, Michael G. Ison, Judd F. Hultquist, Egon A. Ozer
EPI_ISL_11254282	2022-01-07	North America / USA / Illinois / Chicago	BA.1	Ramon Lorenzo-Redondo, Lacy M. Simons, Taylor J. Dean, Chad J. Achenbach, Lawrence J. Jennings, Chao Qi, Michael G. Ison, Judd F. Hultquist, Egon A. Ozer
EPI_ISL_11254298	2022-01-06	North America / USA / Illinois / Chicago	BA.1.20	Ramon Lorenzo-Redondo, Lacy M. Simons, Taylor J. Dean, Chad J. Achenbach, Lawrence J. Jennings, Chao Qi, Michael G. Ison, Judd F. Hultquist, Egon A. Ozer
EPI_ISL_11254309	2022-01-19	North America / USA / Illinois / Chicago	BA.1.1	Ramon Lorenzo-Redondo, Lacy M. Simons, Taylor J. Dean, Chad J. Achenbach, Lawrence J. Jennings, Chao Qi, Michael G. Ison, Judd F. Hultquist, Egon A. Ozer
EPI_ISL_11254321	2022-01-07	North America / USA / Illinois / Chicago	BA.1.20	Ramon Lorenzo-Redondo, Lacy M. Simons, Taylor J. Dean, Chad J. Achenbach, Lawrence J. Jennings, Chao Qi, Michael G. Ison, Judd F. Hultquist, Egon A. Ozer
EPI_ISL_11254325	2022-01-07	North America / USA / Illinois / Chicago	BA.1	Ramon Lorenzo-Redondo, Lacy M. Simons, Taylor J. Dean, Chad J. Achenbach, Lawrence J. Jennings, Chao Qi, Michael G. Ison, Judd F. Hultquist, Egon A. Ozer
EPI_ISL_11254340	2022-01-04	North America / USA / Illinois / Chicago	BA.1.20	Ramon Lorenzo-Redondo, Lacy M. Simons, Taylor J. Dean, Chad J. Achenbach, Lawrence J. Jennings, Chao Qi, Michael G. Ison, Judd F. Hultquist, Egon A. Ozer
EPI_ISL_11254366	2022-01-13	North America / USA / Illinois / Cook County	BA.1.20	Ramon Lorenzo-Redondo, Lacy M. Simons, Taylor J. Dean, Chad J. Achenbach, Lawrence J. Jennings, Chao Qi, Michael G. Ison, Judd F. Hultquist, Egon A. Ozer
EPI_ISL_11254367	2022-01-16	North America / USA / Illinois / Cook County	BA.1.20	Ramon Lorenzo-Redondo, Lacy M. Simons, Taylor J. Dean, Chad J. Achenbach, Lawrence J. Jennings, Chao Qi, Michael G. Ison, Judd F. Hultquist, Egon A. Ozer
EPI_ISL_11254368	2022-01-24	North America / USA / Illinois / Cook County	BA.1.20	Ramon Lorenzo-Redondo, Lacy M. Simons, Taylor J. Dean, Chad J. Achenbach, Lawrence J. Jennings, Chao Qi, Michael G. Ison, Judd F. Hultquist, Egon A. Ozer
EPI_ISL_11254369	2022-02-21	North America / USA / Illinois / Cook County	BA.2.12	Ramon Lorenzo-Redondo, Lacy M. Simons, Taylor J. Dean, Chad J. Achenbach, Lawrence J. Jennings, Chao Qi, Michael G. Ison, Judd F. Hultquist, Egon A. Ozer
EPI_ISL_11254371	2022-02-22	North America / USA / Illinois / Cook County	BA.2.12	Ramon Lorenzo-Redondo, Lacy M. Simons, Taylor J. Dean, Chad J. Achenbach, Lawrence J. Jennings, Chao Qi, Michael G. Ison, Judd F. Hultquist, Egon A. Ozer
EPI_ISL_11254372	2022-02-21	North America / USA / Illinois / Chicago	BA.2	Ramon Lorenzo-Redondo, Lacy M. Simons, Taylor J. Dean, Chad J. Achenbach, Lawrence J. Jennings, Chao Qi, Michael G. Ison, Judd F. Hultquist, Egon A. Ozer
EPI_ISL_11254373	2022-02-22	North America / USA / Illinois / Chicago	BA.1.1	Ramon Lorenzo-Redondo, Lacy M. Simons, Taylor J. Dean, Chad J. Achenbach, Lawrence J. Jennings, Chao Qi, Michael G. Ison, Judd F. Hultquist, Egon A. Ozer
EPI_ISL_11254374	2022-02-22	North America / USA / Illinois / Chicago	BA.1.1	Ramon Lorenzo-Redondo, Lacy M. Simons, Taylor J. Dean, Chad J. Achenbach, Lawrence J. Jennings, Chao Qi, Michael G. Ison, Judd F. Hultquist, Egon A. Ozer
EPI_ISL_11254375	2022-02-21	North America / USA / Illinois / Chicago	BA.1.1	Ramon Lorenzo-Redondo, Lacy M. Simons, Taylor J. Dean, Chad J. Achenbach, Lawrence J. Jennings, Chao Qi, Michael G. Ison, Judd F. Hultquist, Egon A. Ozer
EPI_ISL_11254376	2022-02-21	North America / USA / Illinois / Chicago	BA.2.10	Ramon Lorenzo-Redondo, Lacy M. Simons, Taylor J. Dean, Chad J. Achenbach, Lawrence J. Jennings, Chao Qi, Michael G. Ison, Judd F. Hultquist, Egon A. Ozer
EPI_ISL_11254377	2022-02-22	North America / USA / Illinois / Chicago	BA.2	Ramon Lorenzo-Redondo, Lacy M. Simons, Taylor J. Dean, Chad J. Achenbach, Lawrence J. Jennings, Chao Qi, Michael G. Ison, Judd F. Hultquist, Egon A. Ozer
EPI_ISL_11254378	2022-02-21	North America / USA / Illinois / Chicago	BA.1.1	Ramon Lorenzo-Redondo, Lacy M. Simons, Taylor J. Dean, Chad J. Achenbach, Lawrence J. Jennings, Chao Qi, Michael G. Ison, Judd F. Hultquist, Egon A. Ozer
EPI_ISL_11254380	2022-02-22	North America / USA / Illinois / Chicago	BA.2.10.1	Ramon Lorenzo-Redondo, Lacy M. Simons, Taylor J. Dean, Chad J. Achenbach, Lawrence J. Jennings, Chao Qi, Michael G. Ison, Judd F. Hultquist, Egon A. Ozer
EPI_ISL_11254381	2022-02-22	North America / USA / Illinois / Cook County	BA.1.20	Ramon Lorenzo-Redondo, Lacy M. Simons, Taylor J. Dean, Chad J. Achenbach, Lawrence J. Jennings, Chao Qi, Michael G. Ison, Judd F. Hultquist, Egon A. Ozer
EPI_ISL_11254382	2022-02-21	North America / USA / Illinois / Chicago	BA.1.1	Ramon Lorenzo-Redondo, Lacy M. Simons, Taylor J. Dean, Chad J. Achenbach, Lawrence J. Jennings, Chao Qi, Michael G. Ison, Judd F. Hultquist, Egon A. Ozer
EPI_ISL_11254383	2022-02-21	North America / USA / Illinois / Cook County	BA.2.12	Ramon Lorenzo-Redondo, Lacy M. Simons, Taylor J. Dean, Chad J. Achenbach, Lawrence J. Jennings, Chao Qi, Michael G. Ison, Judd F. Hultquist, Egon A. Ozer
EPI_ISL_11254384	2022-02-22	North America / USA / Illinois / Cook County	BA.1.20	Ramon Lorenzo-Redondo, Lacy M. Simons, Taylor J. Dean, Chad J. Achenbach, Lawrence J. Jennings, Chao Qi, Michael G. Ison, Judd F. Hultquist, Egon A. Ozer
EPI_ISL_11254385	2022-02-21	North America / USA / Illinois / Cook County	BA.1.1	Ramon Lorenzo-Redondo, Lacy M. Simons, Taylor J. Dean, Chad J. Achenbach, Lawrence J. Jennings, Chao Qi, Michael G. Ison, Judd F. Hultquist, Egon A. Ozer
EPI_ISL_11254386	2022-02-22	North America / USA / Illinois / Chicago	BA.1.1	Ramon Lorenzo-Redondo, Lacy M. Simons, Taylor J. Dean, Chad J. Achenbach, Lawrence J. Jennings, Chao Qi, Michael G. Ison, Judd F. Hultquist, Egon A. Ozer
EPI_ISL_11254387	2022-02-21	North America / USA / Illinois / Cook County	BA.1.1	Ramon Lorenzo-Redondo, Lacy M. Simons, Taylor J. Dean, Chad J. Achenbach, Lawrence J. Jennings, Chao Qi, Michael G. Ison, Judd F. Hultquist, Egon A. Ozer
EPI_ISL_11254388	2022-02-22	North America / USA / Illinois / Chicago	BA.1.1	Ramon Lorenzo-Redondo, Lacy M. Simons, Taylor J. Dean, Chad J. Achenbach, Lawrence J. Jennings, Chao Qi, Michael G. Ison, Judd F. Hultquist, Egon A. Ozer
EPI_ISL_11254389	2022-02-22	North America / USA / Illinois / Cook County	BA.2.12	Ramon Lorenzo-Redondo, Lacy M. Simons, Taylor J. Dean, Chad J. Achenbach, Lawrence J. Jennings, Chao Qi, Michael G. Ison, Judd F. Hultquist, Egon A. Ozer
EPI_ISL_11254390	2022-02-22	North America / USA / Illinois / Cook County	BA.2.12	Ramon Lorenzo-Redondo, Lacy M. Simons, Taylor J. Dean, Chad J. Achenbach, Lawrence J. Jennings, Chao Qi, Michael G. Ison, Judd F. Hultquist, Egon A. Ozer
EPI_ISL_11254391	2022-02-22	North America / USA / Illinois / Cook County	BA.1.20	Ramon Lorenzo-Redondo, Lacy M. Simons, Taylor J. Dean, Chad J. Achenbach, Lawrence J. Jennings, Chao Qi, Michael G. Ison, Judd F. Hultquist, Egon A. Ozer
EPI_ISL_11254392	2022-02-22	North America / USA / Illinois / Chicago	BA.1.17	Ramon Lorenzo-Redondo, Lacy M. Simons, Taylor J. Dean, Chad J. Achenbach, Lawrence J. Jennings, Chao Qi, Michael G. Ison, Judd F. Hultquist, Egon A. Ozer
EPI_ISL_11254393	2022-02-20	North America / USA / Illinois / Chicago	BA.1.20	Ramon Lorenzo-Redondo, Lacy M. Simons, Taylor J. Dean, Chad J. Achenbach, Lawrence J. Jennings, Chao Qi, Michael G. Ison, Judd F. Hultquist, Egon A. Ozer
EPI_ISL_11254394	2022-02-20	North America / USA / Illinois / Cook County	BA.1.1	Ramon Lorenzo-Redondo, Lacy M. Simons, Taylor J. Dean, Chad J. Achenbach, Lawrence J. Jennings, Chao Qi, Michael G. Ison, Judd F. Hultquist, Egon A. Ozer
EPI_ISL_11254395	2022-02-18	North America / USA / Illinois / Chicago	BA.1.1	Ramon Lorenzo-Redondo, Lacy M. Simons, Taylor J. Dean, Chad J. Achenbach, Lawrence J. Jennings, Chao Qi, Michael G. Ison, Judd F. Hultquist, Egon A. Ozer
EPI_ISL_11254396	2022-02-18	North America / USA / Illinois / Chicago	BA.1.1	Ramon Lorenzo-Redondo, Lacy M. Simons, Taylor J. Dean, Chad J. Achenbach, Lawrence J. Jennings, Chao Qi, Michael G. Ison, Judd F. Hultquist, Egon A. Ozer
EPI_ISL_11254398	2022-02-20	North America / USA / Illinois / Chicago	BA.1.1	Ramon Lorenzo-Redondo, Lacy M. Simons, Taylor J. Dean, Chad J. Achenbach, Lawrence J. Jennings, Chao Qi, Michael G. Ison, Judd F. Hultquist, Egon A. Ozer
EPI_ISL_11254401	2022-02-19	North America / USA / Illinois / Cook County	BA.2.12	Ramon Lorenzo-Redondo, Lacy M. Simons, Taylor J. Dean, Chad J. Achenbach, Lawrence J. Jennings, Chao Qi, Michael G. Ison, Judd F. Hultquist, Egon A. Ozer
EPI_ISL_11254402	2022-02-19	North America / USA / Illinois / Chicago	BA.1.1	Ramon Lorenzo-Redondo, Lacy M. Simons, Taylor J. Dean, Chad J. Achenbach, Lawrence J. Jennings, Chao Qi, Michael G. Ison, Judd F. Hultquist, Egon A. Ozer
EPI_ISL_11254403	2022-02-27	North America / USA / Illinois / Chicago	BA.1.1	Ramon Lorenzo-Redondo, Lacy M. Simons, Taylor J. Dean, Chad J. Achenbach, Lawrence J. Jennings, Chao Qi, Michael G. Ison, Judd F. Hultquist, Egon A. Ozer
EPI_ISL_11254404	2022-02-27	North America / USA / Illinois / Cook County	BA.1.20	Ramon Lorenzo-Redondo, Lacy M. Simons, Taylor J. Dean, Chad J. Achenbach, Lawrence J. Jennings, Chao Qi, Michael G. Ison, Judd F. Hultquist, Egon A. Ozer
EPI_ISL_11254405	2022-02-27	North America / USA / Illinois / Chicago	BA.1.20	Ramon Lorenzo-Redondo, Lacy M. Simons, Taylor J. Dean, Chad J. Achenbach, Lawrence J. Jennings, Chao Qi, Michael G. Ison, Judd F. Hultquist, Egon A. Ozer
EPI_ISL_11254409	2022-02-25	North America / USA / Illinois / Cook County	BA.1.20	Ramon Lorenzo-Redondo, Lacy M. Simons, Taylor J. Dean, Chad J. Achenbach, Lawrence J. Jennings, Chao Qi, Michael G. Ison, Judd F. Hultquist, Egon A. Ozer
EPI_ISL_11254410	2022-02-26	North America / USA / Illinois / Cook County	BA.1.20	Ramon Lorenzo-Redondo, Lacy M. Simons, Taylor J. Dean, Chad J. Achenbach, Lawrence J. Jennings, Chao Qi, Michael G. Ison, Judd F. Hultquist, Egon A. Ozer
EPI_ISL_11254411	2022-02-23	North America / USA / Illinois / Cook County	BA.1.20	Ramon Lorenzo-Redondo, Lacy M. Simons, Taylor J. Dean, Chad J. Achenbach, Lawrence J. Jennings, Chao Qi, Michael G. Ison, Judd F. Hultquist, Egon A. Ozer
EPI_ISL_11254412	2022-02-23	North America / USA / Illinois / Chicago	BA.1.1	Ramon Lorenzo-Redondo, Lacy M. Simons, Taylor J. Dean, Chad J. Achenbach, Lawrence J. Jennings, Chao Qi, Michael G. Ison, Judd F. Hultquist, Egon A. Ozer
EPI_ISL_11254413	2022-02-23	North America / USA / Illinois / Chicago	BA.1.1	Ramon Lorenzo-Redondo, Lacy M. Simons, Taylor J. Dean, Chad J. Achenbach, Lawrence J. Jennings, Chao Qi, Michael G. Ison, Judd F. Hultquist, Egon A. Ozer
EPI_ISL_11254414	2022-02-23	North America / USA / Illinois / Cook County	BA.1.1	Ramon Lorenzo-Redondo, Lacy M. Simons, Taylor J. Dean, Chad J. Achenbach, Lawrence J. Jennings, Chao Qi, Michael G. Ison, Judd F. Hultquist, Egon A. Ozer
EPI_ISL_11254415	2022-02-23	North America / USA / Illinois / Cook County	BA.1.1.18	Ramon Lorenzo-Redondo, Lacy M. Simons, Taylor J. Dean, Chad J. Achenbach, Lawrence J. Jennings, Chao Qi, Michael G. Ison, Judd F. Hultquist, Egon A. Ozer
EPI_ISL_11254416	2022-02-23	North America / USA / Illinois / Cook County	BA.2.12	Ramon Lorenzo-Redondo, Lacy M. Simons, Taylor J. Dean, Chad J. Achenbach, Lawrence J. Jennings, Chao Qi, Michael G. Ison, Judd F. Hultquist, Egon A. Ozer
EPI_ISL_11254417	2022-02-23	North America / USA / Illinois / Chicago	BA.1.15	Ramon Lorenzo-Redondo, Lacy M. Simons, Taylor J. Dean, Chad J. Achenbach, Lawrence J. Jennings, Chao Qi, Michael G. Ison, Judd F. Hultquist, Egon A. Ozer
EPI_ISL_11254418	2022-02-23	North America / USA / Illinois / Chicago	BA.1.1	Ramon Lorenzo-Redondo, Lacy M. Simons, Taylor J. Dean, Chad J. Achenbach, Lawrence J. Jennings, Chao Qi, Michael G. Ison, Judd F. Hultquist, Egon A. Ozer
EPI_ISL_11254419	2022-02-23	North America / USA / Illinois / Cook County	BA.2.12	Ramon Lorenzo-Redondo, Lacy M. Simons, Taylor J. Dean, Chad J. Achenbach, Lawrence J. Jennings, Chao Qi, Michael G. Ison, Judd F. Hultquist, Egon A. Ozer
EPI_ISL_11254421	2022-02-23	North America / USA / Illinois / Chicago	BA.2	Ramon Lorenzo-Redondo, Lacy M. Simons, Taylor J. Dean, Chad J. Achenbach, Lawrence J. Jennings, Chao Qi, Michael G. Ison, Judd F. Hultquist, Egon A. Ozer
EPI_ISL_11254424	2022-02-24	North America / USA / Illinois / Chicago	BA.2	Ramon Lorenzo-Redondo, Lacy M. Simons, Taylor J. Dean, Chad J. Achenbach, Lawrence J. Jennings, Chao Qi, Michael G. Ison, Judd F. Hultquist, Egon A. Ozer
EPI_ISL_11254425	2022-02-24	North America / USA / Illinois / Chicago	BA.1.1	Ramon Lorenzo-Redondo, Lacy M. Simons, Taylor J. Dean, Chad J. Achenbach, Lawrence J. Jennings, Chao Qi, Michael G. Ison, Judd F. Hultquist, Egon A. Ozer
EPI_ISL_11254426	2022-02-24	North America / USA / Illinois / Chicago	BA.2.5	Ramon Lorenzo-Redondo, Lacy M. Simons, Taylor J. Dean, Chad J. Achenbach, Lawrence J. Jennings, Chao Qi, Michael G. Ison, Judd F. Hultquist, Egon A. Ozer
EPI_ISL_11254427	2022-02-24	North America / USA / Illinois / Chicago	BA.2	Ramon Lorenzo-Redondo, Lacy M. Simons, Taylor J. Dean, Chad J. Achenbach, Lawrence J. Jennings, Chao Qi, Michael G. Ison, Judd F. Hultquist, Egon A. Ozer
EPI_ISL_11254428	2022-02-24	North America / USA / Illinois / Chicago	BA.1.1	Ramon Lorenzo-Redondo, Lacy M. Simons, Taylor J. Dean, Chad J. Achenbach, Lawrence J. Jennings, Chao Qi, Michael G. Ison, Judd F. Hultquist, Egon A. Ozer
EPI_ISL_11254429	2022-02-24	North America / USA / Illinois / Chicago	BA.1.1	Ramon Lorenzo-Redondo, Lacy M. Simons, Taylor J. Dean, Chad J. Achenbach, Lawrence J. Jennings, Chao Qi, Michael G. Ison, Judd F. Hultquist, Egon A. Ozer
EPI_ISL_11254431	2022-02-24	North America / USA / Illinois / Chicago	BA.1.1	Ramon Lorenzo-Redondo, Lacy M. Simons, Taylor J. Dean, Chad J. Achenbach, Lawrence J. Jennings, Chao Qi, Michael G. Ison, Judd F. Hultquist, Egon A. Ozer
EPI_ISL_11254432	2022-02-24	North America / USA / Illinois / Cook County	BA.1.20	Ramon Lorenzo-Redondo, Lacy M. Simons, Taylor J. Dean, Chad J. Achenbach, Lawrence J. Jennings, Chao Qi, Michael G. Ison, Judd F. Hultquist, Egon A. Ozer
EPI_ISL_11254433	2022-02-24	North America / USA / Illinois / Cook County	BA.1.20	Ramon Lorenzo-Redondo, Lacy M. Simons, Taylor J. Dean, Chad J. Achenbach, Lawrence J. Jennings, Chao Qi, Michael G. Ison, Judd F. Hultquist, Egon A. Ozer
EPI_ISL_11254434	2022-02-24	North America / USA / Illinois / Chicago	BA.1.1	Ramon Lorenzo-Redondo, Lacy M. Simons, Taylor J. Dean, Chad J. Achenbach, Lawrence J. Jennings, Chao Qi, Michael G. Ison, Judd F. Hultquist, Egon A. Ozer
EPI_ISL_11254436	2022-02-24	North America / USA / Illinois / Chicago	BA.1.1	Ramon Lorenzo-Redondo, Lacy M. Simons, Taylor J. Dean, Chad J. Achenbach, Lawrence J. Jennings, Chao Qi, Michael G. Ison, Judd F. Hultquist, Egon A. Ozer
EPI_ISL_11254437	2022-02-24	North America / USA / Illinois / Cook County	BA.2	Ramon Lorenzo-Redondo, Lacy M. Simons, Taylor J. Dean, Chad J. Achenbach, Lawrence J. Jennings, Chao Qi, Michael G. Ison, Judd F. Hultquist, Egon A. Ozer
EPI_ISL_11254441	2022-02-28	North America / USA / Illinois / Chicago	BA.1.1	Ramon Lorenzo-Redondo, Lacy M. Simons, Taylor J. Dean, Chad J. Achenbach, Lawrence J. Jennings, Chao Qi, Michael G. Ison, Judd F. Hultquist, Egon A. Ozer
EPI_ISL_11254442	2022-02-28	North America / USA / Illinois / Chicago	BA.1.1	Ramon Lorenzo-Redondo, Lacy M. Simons, Taylor J. Dean, Chad J. Achenbach, Lawrence J. Jennings, Chao Qi, Michael G. Ison, Judd F. Hultquist, Egon A. Ozer
EPI_ISL_11254444	2022-02-28	North America / USA / Illinois / Cook County	BA.1	Ramon Lorenzo-Redondo, Lacy M. Simons, Taylor J. Dean, Chad J. Achenbach, Lawrence J. Jennings, Chao Qi, Michael G. Ison, Judd F. Hultquist, Egon A. Ozer
EPI_ISL_11254445	2022-02-25	North America / USA / Illinois / Chicago	BA.1.17	Ramon Lorenzo-Redondo, Lacy M. Simons, Taylor J. Dean, Chad J. Achenbach, Lawrence J. Jennings, Chao Qi, Michael G. Ison, Judd F. Hultquist, Egon A. Ozer
EPI_ISL_11254446	2022-02-28	North America / USA / Illinois / Cook County	BA.1.1	Ramon Lorenzo-Redondo, Lacy M. Simons, Taylor J. Dean, Chad J. Achenbach, Lawrence J. Jennings, Chao Qi, Michael G. Ison, Judd F. Hultquist, Egon A. Ozer
EPI_ISL_11254447	2022-02-28	North America / USA / Illinois / Chicago	BA.2	Ramon Lorenzo-Redondo, Lacy M. Simons, Taylor J. Dean, Chad J. Achenbach, Lawrence J. Jennings, Chao Qi, Michael G. Ison, Judd F. Hultquist, Egon A. Ozer
EPI_ISL_11254449	2022-02-26	North America / USA / Illinois / Cook County	BA.1.1	Ramon Lorenzo-Redondo, Lacy M. Simons, Taylor J. Dean, Chad J. Achenbach, Lawrence J. Jennings, Chao Qi, Michael G. Ison, Judd F. Hultquist, Egon A. Ozer
EPI_ISL_11254450	2022-02-28	North America / USA / Illinois / Chicago	BA.1.20	Ramon Lorenzo-Redondo, Lacy M. Simons, Taylor J. Dean, Chad J. Achenbach, Lawrence J. Jennings, Chao Qi, Michael G. Ison, Judd F. Hultquist, Egon A. Ozer
EPI_ISL_11254451	2022-02-26	North America / USA / Illinois / Chicago	BA.1.18	Ramon Lorenzo-Redondo, Lacy M. Simons, Taylor J. Dean, Chad J. Achenbach, Lawrence J. Jennings, Chao Qi, Michael G. Ison, Judd F. Hultquist, Egon A. Ozer
EPI_ISL_11254452	2022-02-25	North America / USA / Illinois / Chicago	BA.1.1	Ramon Lorenzo-Redondo, Lacy M. Simons, Taylor J. Dean, Chad J. Achenbach, Lawrence J. Jennings, Chao Qi, Michael G. Ison, Judd F. Hultquist, Egon A. Ozer
EPI_ISL_11254453	2022-02-26	North America / USA / Illinois / Cook County	BA.1.1	Ramon Lorenzo-Redondo, Lacy M. Simons, Taylor J. Dean, Chad J. Achenbach, Lawrence J. Jennings, Chao Qi, Michael G. Ison, Judd F. Hultquist, Egon A. Ozer
EPI_ISL_11254454	2022-02-25	North America / USA / Illinois / Chicago	BA.2.12	Ramon Lorenzo-Redondo, Lacy M. Simons, Taylor J. Dean, Chad J. Achenbach, Lawrence J. Jennings, Chao Qi, Michael G. Ison, Judd F. Hultquist, Egon A. Ozer
EPI_ISL_11254455	2022-02-28	North America / USA / Illinois / Chicago	BA.1	Ramon Lorenzo-Redondo, Lacy M. Simons, Taylor J. Dean, Chad J. Achenbach, Lawrence J. Jennings, Chao Qi, Michael G. Ison, Judd F. Hultquist, Egon A. Ozer
EPI_ISL_11254456	2022-02-25	North America / USA / Illinois / Cook County	BA.2	Ramon Lorenzo-Redondo, Lacy M. Simons, Taylor J. Dean, Chad J. Achenbach, Lawrence J. Jennings, Chao Qi, Michael G. Ison, Judd F. Hultquist, Egon A. Ozer
EPI_ISL_11254458	2022-02-26	North America / USA / Illinois / Chicago	BA.1.1	Ramon Lorenzo-Redondo, Lacy M. Simons, Taylor J. Dean, Chad J. Achenbach, Lawrence J. Jennings, Chao Qi, Michael G. Ison, Judd F. Hultquist, Egon A. Ozer
EPI_ISL_11254461	2022-02-25	North America / USA / Illinois / Chicago	BA.1.1.18	Ramon Lorenzo-Redondo, Lacy M. Simons, Taylor J. Dean, Chad J. Achenbach, Lawrence J. Jennings, Chao Qi, Michael G. Ison, Judd F. Hultquist, Egon A. Ozer
EPI_ISL_11254462	2022-02-25	North America / USA / Illinois / Chicago	BA.2.12	Ramon Lorenzo-Redondo, Lacy M. Simons, Taylor J. Dean, Chad J. Achenbach, Lawrence J. Jennings, Chao Qi, Michael G. Ison, Judd F. Hultquist, Egon A. Ozer
EPI_ISL_11254464	2022-02-25	North America / USA / Illinois / Cook County	BA.2.9	Ramon Lorenzo-Redondo, Lacy M. Simons, Taylor J. Dean, Chad J. Achenbach, Lawrence J. Jennings, Chao Qi, Michael G. Ison, Judd F. Hultquist, Egon A. Ozer
EPI_ISL_11254465	2022-02-26	North America / USA / Illinois / Cook County	BA.1.1	Ramon Lorenzo-Redondo, Lacy M. Simons, Taylor J. Dean, Chad J. Achenbach, Lawrence J. Jennings, Chao Qi, Michael G. Ison, Judd F. Hultquist, Egon A. Ozer
EPI_ISL_11254467	2022-02-25	North America / USA / Illinois / Cook County	BA.1.20	Ramon Lorenzo-Redondo, Lacy M. Simons, Taylor J. Dean, Chad J. Achenbach, Lawrence J. Jennings, Chao Qi, Michael G. Ison, Judd F. Hultquist, Egon A. Ozer
EPI_ISL_11254468	2022-03-01	North America / USA / Illinois / Chicago	BA.1.1	Ramon Lorenzo-Redondo, Lacy M. Simons, Taylor J. Dean, Chad J. Achenbach, Lawrence J. Jennings, Chao Qi, Michael G. Ison, Judd F. Hultquist, Egon A. Ozer
EPI_ISL_11254469	2022-03-01	North America / USA / Illinois / Chicago	BA.1.1	Ramon Lorenzo-Redondo, Lacy M. Simons, Taylor J. Dean, Chad J. Achenbach, Lawrence J. Jennings, Chao Qi, Michael G. Ison, Judd F. Hultquist, Egon A. Ozer
EPI_ISL_11254471	2022-03-01	North America / USA / Illinois / Chicago	BA.1.1	Ramon Lorenzo-Redondo, Lacy M. Simons, Taylor J. Dean, Chad J. Achenbach, Lawrence J. Jennings, Chao Qi, Michael G. Ison, Judd F. Hultquist, Egon A. Ozer
EPI_ISL_11254472	2022-03-01	North America / USA / Illinois / Chicago	BA.1.1	Ramon Lorenzo-Redondo, Lacy M. Simons, Taylor J. Dean, Chad J. Achenbach, Lawrence J. Jennings, Chao Qi, Michael G. Ison, Judd F. Hultquist, Egon A. Ozer
EPI_ISL_11254473	2022-03-01	North America / USA / Illinois / Chicago	BA.1.1	Ramon Lorenzo-Redondo, Lacy M. Simons, Taylor J. Dean, Chad J. Achenbach, Lawrence J. Jennings, Chao Qi, Michael G. Ison, Judd F. Hultquist, Egon A. Ozer
EPI_ISL_11254474	2022-03-01	North America / USA / Illinois / Chicago	BA.1.1	Ramon Lorenzo-Redondo, Lacy M. Simons, Taylor J. Dean, Chad J. Achenbach, Lawrence J. Jennings, Chao Qi, Michael G. Ison, Judd F. Hultquist, Egon A. Ozer
EPI_ISL_11254476	2022-03-01	North America / USA / Illinois / Chicago	BA.1.20	Ramon Lorenzo-Redondo, Lacy M. Simons, Taylor J. Dean, Chad J. Achenbach, Lawrence J. Jennings, Chao Qi, Michael G. Ison, Judd F. Hultquist, Egon A. Ozer
EPI_ISL_11254477	2022-03-01	North America / USA / Illinois / Cook County	BA.1.20	Ramon Lorenzo-Redondo, Lacy M. Simons, Taylor J. Dean, Chad J. Achenbach, Lawrence J. Jennings, Chao Qi, Michael G. Ison, Judd F. Hultquist, Egon A. Ozer
EPI_ISL_11254479	2022-03-02	North America / USA / Illinois / Chicago	BA.1.1	Ramon Lorenzo-Redondo, Lacy M. Simons, Taylor J. Dean, Chad J. Achenbach, Lawrence J. Jennings, Chao Qi, Michael G. Ison, Judd F. Hultquist, Egon A. Ozer
EPI_ISL_11254483	2022-03-02	North America / USA / Illinois / Chicago	BA.1.1	Ramon Lorenzo-Redondo, Lacy M. Simons, Taylor J. Dean, Chad J. Achenbach, Lawrence J. Jennings, Chao Qi, Michael G. Ison, Judd F. Hultquist, Egon A. Ozer
EPI_ISL_11254510	2022-03-03	North America / USA / Illinois / Chicago	BA.2	Ramon Lorenzo-Redondo, Lacy M. Simons, Taylor J. Dean, Chad J. Achenbach, Lawrence J. Jennings, Chao Qi, Michael G. Ison, Judd F. Hultquist, Egon A. Ozer
EPI_ISL_11254511	2022-03-03	North America / USA / Illinois / Chicago	BA.1.1	Ramon Lorenzo-Redondo, Lacy M. Simons, Taylor J. Dean, Chad J. Achenbach, Lawrence J. Jennings, Chao Qi, Michael G. Ison, Judd F. Hultquist, Egon A. Ozer
EPI_ISL_11254512	2022-03-03	North America / USA / Illinois / Chicago	BA.2.12	Ramon Lorenzo-Redondo, Lacy M. Simons, Taylor J. Dean, Chad J. Achenbach, Lawrence J. Jennings, Chao Qi, Michael G. Ison, Judd F. Hultquist, Egon A. Ozer
EPI_ISL_11254513	2022-03-03	North America / USA / Illinois / Cook County	BA.2.9	Ramon Lorenzo-Redondo, Lacy M. Simons, Taylor J. Dean, Chad J. Achenbach, Lawrence J. Jennings, Chao Qi, Michael G. Ison, Judd F. Hultquist, Egon A. Ozer
EPI_ISL_11254515	2022-03-03	North America / USA / Illinois / Chicago	BA.2.12	Ramon Lorenzo-Redondo, Lacy M. Simons, Taylor J. Dean, Chad J. Achenbach, Lawrence J. Jennings, Chao Qi, Michael G. Ison, Judd F. Hultquist, Egon A. Ozer
EPI_ISL_11254516	2022-03-03	North America / USA / Illinois / Chicago	BA.2	Ramon Lorenzo-Redondo, Lacy M. Simons, Taylor J. Dean, Chad J. Achenbach, Lawrence J. Jennings, Chao Qi, Michael G. Ison, Judd F. Hultquist, Egon A. Ozer
EPI_ISL_11254517	2022-03-03	North America / USA / Illinois / Chicago	BA.1.1	Ramon Lorenzo-Redondo, Lacy M. Simons, Taylor J. Dean, Chad J. Achenbach, Lawrence J. Jennings, Chao Qi, Michael G. Ison, Judd F. Hultquist, Egon A. Ozer
EPI_ISL_11254518	2022-03-03	North America / USA / Illinois / Chicago	BA.2.12	Ramon Lorenzo-Redondo, Lacy M. Simons, Taylor J. Dean, Chad J. Achenbach, Lawrence J. Jennings, Chao Qi, Michael G. Ison, Judd F. Hultquist, Egon A. Ozer
EPI_ISL_11328597	2022-01-25	North America / USA / Illinois / Cook County / Chicago	BA.1.20	Stefan Green, Kevin Kunstman, Laura Furtado, Felix Araujo Perez, Edith Perez, Sofiya Bobrovska, Alyse Kittner, Hannah Barbian, Cecilia Chau, Sonya Kemp, Di Padilla
EPI_ISL_11328598	2022-01-10	North America / USA / Illinois / Cook County / Chicago	BA.1.20	Stefan Green, Kevin Kunstman, Laura Furtado, Felix Araujo Perez, Edith Perez, Sofiya Bobrovska, Alyse Kittner, Hannah Barbian, Cecilia Chau, Larry Kociolek, Jason Rippe, David Williams, Christine Inguglia
EPI_ISL_11328599	2022-01-24	North America / USA / Illinois / Cook County / Chicago	BA.1.1	Stefan Green, Kevin Kunstman, Laura Furtado, Felix Araujo Perez, Edith Perez, Sofiya Bobrovska, Alyse Kittner, Hannah Barbian, Cecilia Chau, Lauren Megger, Nedra Love
EPI_ISL_11328601	2022-02-01	North America / USA / Illinois / Cook County / Chicago	BA.1.15	Stefan Green, Kevin Kunstman, Laura Furtado, Felix Araujo Perez, Edith Perez, Sofiya Bobrovska, Alyse Kittner, Hannah Barbian, Cecilia Chau, Lauren Megger, Nedra Love
EPI_ISL_11328602	2022-01-20	North America / USA / Illinois / Cook County / Chicago	BA.1.15	Stefan Green, Kevin Kunstman, Laura Furtado, Felix Araujo Perez, Edith Perez, Sofiya Bobrovska, Alyse Kittner, Hannah Barbian, Cecilia Chau
EPI_ISL_11328603	2022-02-12	North America / USA / Illinois / Cook County / Chicago	BA.1.15	Stefan Green, Kevin Kunstman, Laura Furtado, Felix Araujo Perez, Edith Perez, Sofiya Bobrovska, Alyse Kittner, Hannah Barbian, Cecilia Chau, Lauren Megger, Nedra Love
EPI_ISL_11328604	2022-01-30	North America / USA / Illinois / Cook County / Chicago	BA.1.20	Stefan Green, Kevin Kunstman, Laura Furtado, Felix Araujo Perez, Edith Perez, Sofiya Bobrovska, Alyse Kittner, Hannah Barbian, Cecilia Chau, Lauren Megger, Nedra Love
EPI_ISL_11328605	2022-02-13	North America / USA / Illinois / Cook County / Chicago	BA.1.1	Stefan Green, Kevin Kunstman, Laura Furtado, Felix Araujo Perez, Edith Perez, Sofiya Bobrovska, Alyse Kittner, Hannah Barbian, Cecilia Chau, Melissa Mace
EPI_ISL_11328606	2022-02-08	North America / USA / Illinois / Cook County / Chicago	BA.1.1	Stefan Green, Kevin Kunstman, Laura Furtado, Felix Araujo Perez, Edith Perez, Sofiya Bobrovska, Alyse Kittner, Hannah Barbian, Cecilia Chau, Marty Lampman, Arlene Lim, Susan Saccomanno, Aisha Coutee
EPI_ISL_11328607	2022-02-07	North America / USA / Illinois / Cook County / Chicago	BA.1.1	Stefan Green, Kevin Kunstman, Laura Furtado, Felix Araujo Perez, Edith Perez, Sofiya Bobrovska, Alyse Kittner, Hannah Barbian, Cecilia Chau, Omar Perez, Nahed Ismail, Iuliana Bentea, Evelyn Castanon
EPI_ISL_11328608	2022-02-22	North America / USA / Illinois / Cook County / Chicago	BA.1.15	Stefan Green, Kevin Kunstman, Laura Furtado, Felix Araujo Perez, Edith Perez, Sofiya Bobrovska, Alyse Kittner, Hannah Barbian, Cecilia Chau, Lauren Megger, Nedra Love
EPI_ISL_11328609	2022-02-01	North America / USA / Illinois / Cook County / Chicago	BA.1.20	Stefan Green, Kevin Kunstman, Laura Furtado, Felix Araujo Perez, Edith Perez, Sofiya Bobrovska, Alyse Kittner, Hannah Barbian, Cecilia Chau, Omar Perez, Nahed Ismail, Iuliana Bentea, Evelyn Castanon
EPI_ISL_11328610	2022-01-12	North America / USA / Illinois / Cook County / Chicago	BA.1.1	Stefan Green, Kevin Kunstman, Laura Furtado, Felix Araujo Perez, Edith Perez, Sofiya Bobrovska, Alyse Kittner, Hannah Barbian, Cecilia Chau, Omar Perez, Nahed Ismail, Iuliana Bentea, Evelyn Castanon
EPI_ISL_11328611	2022-02-22	North America / USA / Illinois / Cook County / Chicago	BA.1.1	Stefan Green, Kevin Kunstman, Laura Furtado, Felix Araujo Perez, Edith Perez, Sofiya Bobrovska, Alyse Kittner, Hannah Barbian, Cecilia Chau, Amanda Herrington, Kathleen McKinley
EPI_ISL_11412224	2022-02-14	North America / USA / Illinois / Cook County	BA.1.20	Keith Gagnon
EPI_ISL_11412225	2022-02-21	North America / USA / Illinois / Cook County	BA.1	Keith Gagnon
EPI_ISL_11412226	2022-02-21	North America / USA / Illinois / Cook County	BA.1.1	Keith Gagnon
EPI_ISL_11412229	2022-02-19	North America / USA / Illinois / Cook County	BA.1.1	Keith Gagnon
EPI_ISL_11412230	2022-02-19	North America / USA / Illinois / Cook County	BA.1.1	Keith Gagnon
EPI_ISL_11412231	2022-02-19	North America / USA / Illinois / Cook County	BA.1.1	Keith Gagnon
EPI_ISL_11503834	2022-03-02	North America / USA / Illinois / Cook	BA.1.1	Chantal Vogels, Mallery Breban, Kendall Billig, Tobias Koch, Kien Pham, Rebecca Earnest, Anne Hahn, Chaney Kalinich, Irina Tikhonova, Christopher Castaldi, Bony De Kumar, Nicholas Kerantzas, David Ferguson, Wade Schulz, David Peaper, Marie L. Landry, Nathan Grubaugh
EPI_ISL_11503903	2022-03-02	North America / USA / Illinois / Cook	BA.1.1	Chantal Vogels, Mallery Breban, Kendall Billig, Tobias Koch, Kien Pham, Rebecca Earnest, Anne Hahn, Chaney Kalinich, Irina Tikhonova, Christopher Castaldi, Bony De Kumar, Nicholas Kerantzas, David Ferguson, Wade Schulz, David Peaper, Marie L. Landry, Nathan Grubaugh
EPI_ISL_11569378	2021-12-29	North America / USA / Illinois / Cook County	BA.1.1	Steven C. Holland, Matthew F. Smith, Regan A. Sullins, James C. Hu, Nghia C. Pham, LaRinda A. Holland, Tianchen Mu, Rabia Maqsood, Alexis W. Thomas, Remington P. Fitch, Nathaniel Johnson, Joshua LaBaer, Vel Murugan, Efrem S. Lim
EPI_ISL_11681104	2022-01-13	North America / USA / Illinois / Cook County	BA.1.1	Steven C. Holland, Matthew F. Smith, Regan A. Sullins, James C. Hu, Nghia C. Pham, LaRinda A. Holland, Tianchen Mu, Rabia Maqsood, Alexis W. Thomas, Remington P. Fitch, Nathaniel Johnson, Joshua LaBaer, Vel Murugan, Efrem S. Lim
EPI_ISL_11778310	2021-12-30	North America / USA / Illinois / Cook County	BA.1.1	Brendan L. O'Connell, Sonia Acharya, Cierra LaBlanc, Destine Krenik, Ruth V. Nichols, Alec J. Hirsch, Rabeka Ali, Donna Hansel, Guang Fan, Xuan Qin, Daniel N. Streblow, William B. Messer, Andrew C. Adey, Benjamin N. Bimber, Brian J. O‚ÄôRoak
EPI_ISL_11968802	2022-03-03	North America / USA / Illinois / Cook County / Chicago	BA.1.1	Stefan Green, Kevin Kunstman, Laura Furtado, Felix Araujo Perez, Edith Perez, Sofiya Bobrovska, Alyse Kittner, Hannah Barbian, Cecilia Chau, Giancarlo Balangue, Lauren Megger, Nedra Love
EPI_ISL_11968803	2022-03-02	North America / USA / Illinois / Cook County / Chicago	BA.2.10	Stefan Green, Kevin Kunstman, Laura Furtado, Felix Araujo Perez, Edith Perez, Sofiya Bobrovska, Alyse Kittner, Hannah Barbian, Cecilia Chau, Giancarlo Balangue, Lauren Megger, Nedra Love
EPI_ISL_11968804	2022-02-28	North America / USA / Illinois / Cook County / Chicago	BA.2	Stefan Green, Kevin Kunstman, Laura Furtado, Felix Araujo Perez, Edith Perez, Sofiya Bobrovska, Alyse Kittner, Hannah Barbian, Cecilia Chau, Giancarlo Balangue, Lauren Megger, Nedra Love
EPI_ISL_11968805	2022-03-02	North America / USA / Illinois / Cook County / Chicago	BA.1.1	Stefan Green, Kevin Kunstman, Laura Furtado, Felix Araujo Perez, Edith Perez, Sofiya Bobrovska, Alyse Kittner, Hannah Barbian, Cecilia Chau, Giancarlo Balangue, Lauren Megger, Nedra Love
EPI_ISL_11968806	2022-03-03	North America / USA / Illinois / Cook County / Chicago	BA.1.1	Stefan Green, Kevin Kunstman, Laura Furtado, Felix Araujo Perez, Edith Perez, Sofiya Bobrovska, Alyse Kittner, Hannah Barbian, Cecilia Chau, Giancarlo Balangue, Lauren Megger, Nedra Love
EPI_ISL_11968807	2022-03-02	North America / USA / Illinois / Cook County / Chicago	BA.1.15	Stefan Green, Kevin Kunstman, Laura Furtado, Felix Araujo Perez, Edith Perez, Sofiya Bobrovska, Alyse Kittner, Hannah Barbian, Cecilia Chau, Giancarlo Balangue, Lauren Megger, Nedra Love
EPI_ISL_11968808	2022-03-02	North America / USA / Illinois / Cook County / Chicago	BA.1.1.2	Stefan Green, Kevin Kunstman, Laura Furtado, Felix Araujo Perez, Edith Perez, Sofiya Bobrovska, Alyse Kittner, Hannah Barbian, Cecilia Chau, Giancarlo Balangue, Lauren Megger, Nedra Love
EPI_ISL_11968809	2022-03-02	North America / USA / Illinois / Cook County / Chicago	BA.1.1	Stefan Green, Kevin Kunstman, Laura Furtado, Felix Araujo Perez, Edith Perez, Sofiya Bobrovska, Alyse Kittner, Hannah Barbian, Cecilia Chau, Giancarlo Balangue, Lauren Megger, Nedra Love
EPI_ISL_11968810	2022-01-27	North America / USA / Illinois / Cook County / Chicago	BA.1.1.18	Stefan Green, Kevin Kunstman, Laura Furtado, Felix Araujo Perez, Edith Perez, Sofiya Bobrovska, Alyse Kittner, Hannah Barbian, Cecilia Chau, Giancarlo Balangue, Chao Qi, Mike Malczynski, Wanda Polanco
EPI_ISL_11968811	2022-01-27	North America / USA / Illinois / Cook County / Chicago	BA.1	Stefan Green, Kevin Kunstman, Laura Furtado, Felix Araujo Perez, Edith Perez, Sofiya Bobrovska, Alyse Kittner, Hannah Barbian, Cecilia Chau, Giancarlo Balangue, Chao Qi, Mike Malczynski, Wanda Polanco
EPI_ISL_11968812	2022-01-27	North America / USA / Illinois / Cook County / Chicago	BA.1.20	Stefan Green, Kevin Kunstman, Laura Furtado, Felix Araujo Perez, Edith Perez, Sofiya Bobrovska, Alyse Kittner, Hannah Barbian, Cecilia Chau, Giancarlo Balangue, Chao Qi, Mike Malczynski, Wanda Polanco
EPI_ISL_11968813	2022-01-27	North America / USA / Illinois / Cook County / Chicago	BA.1	Stefan Green, Kevin Kunstman, Laura Furtado, Felix Araujo Perez, Edith Perez, Sofiya Bobrovska, Alyse Kittner, Hannah Barbian, Cecilia Chau, Giancarlo Balangue, Chao Qi, Mike Malczynski, Wanda Polanco
EPI_ISL_11968814	2022-01-27	North America / USA / Illinois / Cook County / Chicago	BA.1.1.14	Stefan Green, Kevin Kunstman, Laura Furtado, Felix Araujo Perez, Edith Perez, Sofiya Bobrovska, Alyse Kittner, Hannah Barbian, Cecilia Chau, Giancarlo Balangue, Chao Qi, Mike Malczynski, Wanda Polanco
EPI_ISL_11968815	2022-01-27	North America / USA / Illinois / Cook County / Chicago	BA.1.1	Stefan Green, Kevin Kunstman, Laura Furtado, Felix Araujo Perez, Edith Perez, Sofiya Bobrovska, Alyse Kittner, Hannah Barbian, Cecilia Chau, Giancarlo Balangue, Chao Qi, Mike Malczynski, Wanda Polanco
EPI_ISL_11968816	2022-01-27	North America / USA / Illinois / Cook County / Chicago	BA.1.1	Stefan Green, Kevin Kunstman, Laura Furtado, Felix Araujo Perez, Edith Perez, Sofiya Bobrovska, Alyse Kittner, Hannah Barbian, Cecilia Chau, Giancarlo Balangue, Chao Qi, Mike Malczynski, Wanda Polanco
EPI_ISL_11968817	2022-01-27	North America / USA / Illinois / Cook County / Chicago	BA.1.20	Stefan Green, Kevin Kunstman, Laura Furtado, Felix Araujo Perez, Edith Perez, Sofiya Bobrovska, Alyse Kittner, Hannah Barbian, Cecilia Chau, Giancarlo Balangue, Chao Qi, Mike Malczynski, Wanda Polanco
EPI_ISL_11968818	2022-01-28	North America / USA / Illinois / Cook County / Chicago	BA.1.20	Stefan Green, Kevin Kunstman, Laura Furtado, Felix Araujo Perez, Edith Perez, Sofiya Bobrovska, Alyse Kittner, Hannah Barbian, Cecilia Chau, Giancarlo Balangue, Chao Qi, Mike Malczynski, Wanda Polanco
EPI_ISL_11968819	2022-01-28	North America / USA / Illinois / Cook County / Chicago	BA.1.20	Stefan Green, Kevin Kunstman, Laura Furtado, Felix Araujo Perez, Edith Perez, Sofiya Bobrovska, Alyse Kittner, Hannah Barbian, Cecilia Chau, Giancarlo Balangue, Chao Qi, Mike Malczynski, Wanda Polanco
EPI_ISL_11968820	2022-01-28	North America / USA / Illinois / Cook County / Chicago	BA.1.1	Stefan Green, Kevin Kunstman, Laura Furtado, Felix Araujo Perez, Edith Perez, Sofiya Bobrovska, Alyse Kittner, Hannah Barbian, Cecilia Chau, Giancarlo Balangue, Chao Qi, Mike Malczynski, Wanda Polanco
EPI_ISL_11968821	2022-01-28	North America / USA / Illinois / Cook County / Chicago	BA.1.20	Stefan Green, Kevin Kunstman, Laura Furtado, Felix Araujo Perez, Edith Perez, Sofiya Bobrovska, Alyse Kittner, Hannah Barbian, Cecilia Chau, Giancarlo Balangue, Chao Qi, Mike Malczynski, Wanda Polanco
EPI_ISL_11968822	2022-01-28	North America / USA / Illinois / Cook County / Chicago	BA.1.1	Stefan Green, Kevin Kunstman, Laura Furtado, Felix Araujo Perez, Edith Perez, Sofiya Bobrovska, Alyse Kittner, Hannah Barbian, Cecilia Chau, Giancarlo Balangue, Chao Qi, Mike Malczynski, Wanda Polanco
EPI_ISL_11968823	2022-01-29	North America / USA / Illinois / Cook County / Chicago	BA.1.1.14	Stefan Green, Kevin Kunstman, Laura Furtado, Felix Araujo Perez, Edith Perez, Sofiya Bobrovska, Alyse Kittner, Hannah Barbian, Cecilia Chau, Giancarlo Balangue, Chao Qi, Mike Malczynski, Wanda Polanco
EPI_ISL_11968824	2022-01-29	North America / USA / Illinois / Cook County / Chicago	BA.1.20	Stefan Green, Kevin Kunstman, Laura Furtado, Felix Araujo Perez, Edith Perez, Sofiya Bobrovska, Alyse Kittner, Hannah Barbian, Cecilia Chau, Giancarlo Balangue, Chao Qi, Mike Malczynski, Wanda Polanco
EPI_ISL_11968825	2022-01-29	North America / USA / Illinois / Cook County / Chicago	BA.1.1	Stefan Green, Kevin Kunstman, Laura Furtado, Felix Araujo Perez, Edith Perez, Sofiya Bobrovska, Alyse Kittner, Hannah Barbian, Cecilia Chau, Giancarlo Balangue, Chao Qi, Mike Malczynski, Wanda Polanco
EPI_ISL_11968826	2022-01-28	North America / USA / Illinois / Cook County / Chicago	BA.1.20	Stefan Green, Kevin Kunstman, Laura Furtado, Felix Araujo Perez, Edith Perez, Sofiya Bobrovska, Alyse Kittner, Hannah Barbian, Cecilia Chau, Giancarlo Balangue, Chao Qi, Mike Malczynski, Wanda Polanco
EPI_ISL_11968828	2022-01-27	North America / USA / Illinois / Cook County / Chicago	BA.1	Stefan Green, Kevin Kunstman, Laura Furtado, Felix Araujo Perez, Edith Perez, Sofiya Bobrovska, Alyse Kittner, Hannah Barbian, Cecilia Chau, Giancarlo Balangue, Chao Qi, Mike Malczynski, Wanda Polanco
EPI_ISL_11968829	2022-03-01	North America / USA / Illinois / Cook County / Chicago	BA.1.1	Stefan Green, Kevin Kunstman, Laura Furtado, Felix Araujo Perez, Edith Perez, Sofiya Bobrovska, Alyse Kittner, Hannah Barbian, Cecilia Chau, Giancarlo Balangue, Melissa Mace
EPI_ISL_11968830	2022-02-28	North America / USA / Illinois / Cook County / Chicago	AY.25	Stefan Green, Kevin Kunstman, Laura Furtado, Felix Araujo Perez, Edith Perez, Sofiya Bobrovska, Alyse Kittner, Hannah Barbian, Cecilia Chau, Giancarlo Balangue, Melissa Mace
EPI_ISL_11968831	2022-03-01	North America / USA / Illinois / Cook County / Chicago	BA.1.20	Stefan Green, Kevin Kunstman, Laura Furtado, Felix Araujo Perez, Edith Perez, Sofiya Bobrovska, Alyse Kittner, Hannah Barbian, Cecilia Chau, Giancarlo Balangue, Melissa Mace
EPI_ISL_11968832	2022-02-21	North America / USA / Illinois / Cook County / Chicago	BA.1.17	Stefan Green, Kevin Kunstman, Laura Furtado, Felix Araujo Perez, Edith Perez, Sofiya Bobrovska, Alyse Kittner, Hannah Barbian, Cecilia Chau, Giancarlo Balangue, Melissa Mace
EPI_ISL_11968833	2022-02-26	North America / USA / Illinois / Cook County / Chicago	BA.1.1	Stefan Green, Kevin Kunstman, Laura Furtado, Felix Araujo Perez, Edith Perez, Sofiya Bobrovska, Alyse Kittner, Hannah Barbian, Cecilia Chau, Giancarlo Balangue, Melissa Mace
EPI_ISL_11968834	2022-02-25	North America / USA / Illinois / Cook County / Chicago	BA.1.20	Stefan Green, Kevin Kunstman, Laura Furtado, Felix Araujo Perez, Edith Perez, Sofiya Bobrovska, Alyse Kittner, Hannah Barbian, Cecilia Chau, Giancarlo Balangue, Melissa Mace
EPI_ISL_11968836	2022-03-02	North America / USA / Illinois / Cook County / Chicago	BA.1.18	Stefan Green, Kevin Kunstman, Laura Furtado, Felix Araujo Perez, Edith Perez, Sofiya Bobrovska, Alyse Kittner, Hannah Barbian, Cecilia Chau, Giancarlo Balangue, Melissa Mace
EPI_ISL_11968839	2022-03-03	North America / USA / Illinois / Cook County / Chicago	BA.1.1.18	Stefan Green, Kevin Kunstman, Laura Furtado, Felix Araujo Perez, Edith Perez, Sofiya Bobrovska, Alyse Kittner, Hannah Barbian, Cecilia Chau, Giancarlo Balangue, Melissa Mace
EPI_ISL_11968840	2022-03-03	North America / USA / Illinois / Cook County / Chicago	BA.1.20	Stefan Green, Kevin Kunstman, Laura Furtado, Felix Araujo Perez, Edith Perez, Sofiya Bobrovska, Alyse Kittner, Hannah Barbian, Cecilia Chau, Giancarlo Balangue, Melissa Mace
EPI_ISL_11968845	2022-02-24	North America / USA / Illinois / Cook County / Chicago	BA.1.20	Stefan Green, Kevin Kunstman, Laura Furtado, Felix Araujo Perez, Edith Perez, Sofiya Bobrovska, Alyse Kittner, Hannah Barbian, Cecilia Chau, Giancarlo Balangue, Melissa Mace
EPI_ISL_11968852	2022-03-03	North America / USA / Illinois / Cook County / Chicago	BA.1.20	Stefan Green, Kevin Kunstman, Laura Furtado, Felix Araujo Perez, Edith Perez, Sofiya Bobrovska, Alyse Kittner, Hannah Barbian, Cecilia Chau, Giancarlo Balangue,Marty Lampman, Arlene Lim, Susan Saccomanno, Aisha Coutee
EPI_ISL_11968853	2022-02-07	North America / USA / Illinois / Cook County / Chicago	BA.1.20	Stefan Green, Kevin Kunstman, Laura Furtado, Felix Araujo Perez, Edith Perez, Sofiya Bobrovska, Alyse Kittner, Hannah Barbian, Cecilia Chau, Marty Lampman, Arlene Lim, Susan Saccomanno, Aisha Coutee
EPI_ISL_11968854	2022-02-04	North America / USA / Illinois / Cook County / Chicago	BA.1.20	Stefan Green, Kevin Kunstman, Laura Furtado, Felix Araujo Perez, Edith Perez, Sofiya Bobrovska, Alyse Kittner, Hannah Barbian, Cecilia Chau, Giancarlo Balangue, Larry Kociolek, Jason Rippe, David Williams, Christine Inguglia
EPI_ISL_11968855	2022-02-23	North America / USA / Illinois / Cook County / Chicago	BA.1.1	Stefan Green, Kevin Kunstman, Laura Furtado, Felix Araujo Perez, Edith Perez, Sofiya Bobrovska, Alyse Kittner, Hannah Barbian, Cecilia Chau, Giancarlo Balangue, Larry Kociolek, Jason Rippe, David Williams, Christine Inguglia
EPI_ISL_11968856	2022-02-01	North America / USA / Illinois / Cook County / Chicago	BA.1.20	Stefan Green, Kevin Kunstman, Laura Furtado, Felix Araujo Perez, Edith Perez, Sofiya Bobrovska, Alyse Kittner, Hannah Barbian, Cecilia Chau, Giancarlo Balangue, Larry Kociolek, Jason Rippe, David Williams, Christine Inguglia
EPI_ISL_11968857	2022-02-05	North America / USA / Illinois / Cook County / Chicago	BA.1.18	Stefan Green, Kevin Kunstman, Laura Furtado, Felix Araujo Perez, Edith Perez, Sofiya Bobrovska, Alyse Kittner, Hannah Barbian, Cecilia Chau, Giancarlo Balangue, Larry Kociolek, Jason Rippe, David Williams, Christine Inguglia
EPI_ISL_11968858	2022-02-03	North America / USA / Illinois / Cook County / Chicago	BA.1.1	Stefan Green, Kevin Kunstman, Laura Furtado, Felix Araujo Perez, Edith Perez, Sofiya Bobrovska, Alyse Kittner, Hannah Barbian, Cecilia Chau, Giancarlo Balangue, Larry Kociolek, Jason Rippe, David Williams, Christine Inguglia
EPI_ISL_11968883	2022-02-11	North America / USA / Illinois / Cook County / Chicago	BA.1.1	Stefan Green, Kevin Kunstman, Laura Furtado, Felix Araujo Perez, Edith Perez, Sofiya Bobrovska, Alyse Kittner, Hannah Barbian, Cecilia Chau, Giancarlo Balangue, Sonya Kemp, Di Padilla
EPI_ISL_11968884	2022-02-03	North America / USA / Illinois / Cook County / Chicago	BA.1	Stefan Green, Kevin Kunstman, Laura Furtado, Felix Araujo Perez, Edith Perez, Sofiya Bobrovska, Alyse Kittner, Hannah Barbian, Cecilia Chau, Giancarlo Balangue, Sonya Kemp, Di Padilla
EPI_ISL_11968885	2022-02-02	North America / USA / Illinois / Cook County / Chicago	BA.1	Stefan Green, Kevin Kunstman, Laura Furtado, Felix Araujo Perez, Edith Perez, Sofiya Bobrovska, Alyse Kittner, Hannah Barbian, Cecilia Chau, Giancarlo Balangue, Sonya Kemp, Di Padilla
EPI_ISL_11968886	2022-01-09	North America / USA / Illinois / Cook County / Chicago	BA.1.20	Stefan Green, Kevin Kunstman, Laura Furtado, Felix Araujo Perez, Edith Perez, Sofiya Bobrovska, Alyse Kittner, Hannah Barbian, Cecilia Chau, Giancarlo Balangue, Sonya Kemp, Di Padilla
EPI_ISL_11968887	2022-01-26	North America / USA / Illinois / Cook County / Chicago	BA.1.20	Stefan Green, Kevin Kunstman, Laura Furtado, Felix Araujo Perez, Edith Perez, Sofiya Bobrovska, Alyse Kittner, Hannah Barbian, Cecilia Chau, Giancarlo Balangue, Sonya Kemp, Di Padilla
EPI_ISL_11968888	2022-02-19	North America / USA / Illinois / Cook County / Chicago	BA.1.20	Stefan Green, Kevin Kunstman, Laura Furtado, Felix Araujo Perez, Edith Perez, Sofiya Bobrovska, Alyse Kittner, Hannah Barbian, Cecilia Chau, Giancarlo Balangue, Sonya Kemp, Di Padilla
EPI_ISL_11968889	2022-01-13	North America / USA / Illinois / Cook County / Chicago	BA.1.20	Stefan Green, Kevin Kunstman, Laura Furtado, Felix Araujo Perez, Edith Perez, Sofiya Bobrovska, Alyse Kittner, Hannah Barbian, Cecilia Chau, Giancarlo Balangue, Sonya Kemp, Di Padilla
EPI_ISL_11968890	2022-01-11	North America / USA / Illinois / Cook County / Chicago	BA.1.20	Stefan Green, Kevin Kunstman, Laura Furtado, Felix Araujo Perez, Edith Perez, Sofiya Bobrovska, Alyse Kittner, Hannah Barbian, Cecilia Chau, Giancarlo Balangue, Sonya Kemp, Di Padilla
EPI_ISL_12107754	2022-01-11	North America / USA / Illinois / Cook County	BA.1	Steven C. Holland, Matthew F. Smith, Regan A. Sullins, James C. Hu, Nghia C. Pham, LaRinda A. Holland, Tianchen Mu, Rabia Maqsood, Alexis W. Thomas, Remington P. Fitch, Nathaniel Johnson, Joshua LaBaer, Vel Murugan, Efrem S. Lim
EPI_ISL_12176381	2022-02-12	North America / USA / Illinois / Cook County	BA.1.15	Vineet K. Dhiman, Ira Heimler, Joel Price
EPI_ISL_12176394	2022-02-08	North America / USA / Illinois / Cook County	BA.1.15	Vineet K. Dhiman, Ira Heimler, Joel Price
EPI_ISL_12176398	2022-02-13	North America / USA / Illinois / Cook County	BA.1.20	Vineet K. Dhiman, Ira Heimler, Joel Price
EPI_ISL_12176400	2022-02-10	North America / USA / Illinois / Cook County	BA.1.1	Vineet K. Dhiman, Ira Heimler, Joel Price
EPI_ISL_12176402	2022-02-13	North America / USA / Illinois / Cook County	BA.1.1	Vineet K. Dhiman, Ira Heimler, Joel Price
EPI_ISL_12176403	2022-02-14	North America / USA / Illinois / Cook County	BA.1.1.18	Vineet K. Dhiman, Ira Heimler, Joel Price
EPI_ISL_12176405	2022-02-13	North America / USA / Illinois / Cook County	BA.1.1	Vineet K. Dhiman, Ira Heimler, Joel Price
EPI_ISL_12176406	2022-02-13	North America / USA / Illinois / Cook County	BA.1.1	Vineet K. Dhiman, Ira Heimler, Joel Price
EPI_ISL_12176407	2022-02-14	North America / USA / Illinois / Cook County	BA.1.20	Vineet K. Dhiman, Ira Heimler, Joel Price
EPI_ISL_12176408	2022-02-14	North America / USA / Illinois / Cook County	BA.1.1	Vineet K. Dhiman, Ira Heimler, Joel Price
EPI_ISL_12176409	2022-02-14	North America / USA / Illinois / Cook County	BA.1.1	Vineet K. Dhiman, Ira Heimler, Joel Price
EPI_ISL_12176410	2022-02-14	North America / USA / Illinois / Cook County	BA.1.20	Vineet K. Dhiman, Ira Heimler, Joel Price
EPI_ISL_12176442	2022-02-16	North America / USA / Illinois / Cook County	BA.1.15	Vineet K. Dhiman, Ira Heimler, Joel Price
EPI_ISL_12176445	2022-02-18	North America / USA / Illinois / Cook County	BA.1.1	Vineet K. Dhiman, Ira Heimler, Joel Price
EPI_ISL_12176446	2022-02-17	North America / USA / Illinois / Cook County	BA.1.1	Vineet K. Dhiman, Ira Heimler, Joel Price
EPI_ISL_12176450	2022-01-31	North America / USA / Illinois / Cook County	BA.1.1	Vineet K. Dhiman, Ira Heimler, Joel Price
EPI_ISL_12176452	2022-02-09	North America / USA / Illinois / Cook County	BA.1.20	Vineet K. Dhiman, Ira Heimler, Joel Price
EPI_ISL_12176453	2022-02-14	North America / USA / Illinois / Cook County	BA.1.1	Vineet K. Dhiman, Ira Heimler, Joel Price
EPI_ISL_12176458	2022-02-14	North America / USA / Illinois / Cook County	BA.1.1	Vineet K. Dhiman, Ira Heimler, Joel Price
EPI_ISL_12176459	2022-02-15	North America / USA / Illinois / Cook County	BA.1.15	Vineet K. Dhiman, Ira Heimler, Joel Price
EPI_ISL_12176476	2022-02-19	North America / USA / Illinois / Cook County	BA.1.1	Vineet K. Dhiman, Ira Heimler, Joel Price
EPI_ISL_12176498	2022-02-17	North America / USA / Illinois / Cook County	BA.1.20	Vineet K. Dhiman, Ira Heimler, Joel Price
EPI_ISL_12176499	2022-02-18	North America / USA / Illinois / Cook County	BA.1.1	Vineet K. Dhiman, Ira Heimler, Joel Price
EPI_ISL_12176500	2022-02-18	North America / USA / Illinois / Cook County	BA.1.1	Vineet K. Dhiman, Ira Heimler, Joel Price
EPI_ISL_12176501	2022-02-17	North America / USA / Illinois / Cook County	BA.1.1	Vineet K. Dhiman, Ira Heimler, Joel Price
EPI_ISL_12176502	2022-02-18	North America / USA / Illinois / Cook County	BA.1.1	Vineet K. Dhiman, Ira Heimler, Joel Price
EPI_ISL_12176503	2022-02-17	North America / USA / Illinois / Cook County	BA.1.20	Vineet K. Dhiman, Ira Heimler, Joel Price
EPI_ISL_12241063	2022-01-27	North America / USA / Illinois / Cook County / Chicago	BA.1.20	Stefan Green, Kevin Kunstman, Laura Furtado, Felix Araujo Perez, Edith Perez, Sofiya Bobrovska, Alyse Kittner, Hannah Barbian, Cecilia Chau, Giancarlo Balangue, Sonya Kemp, Di Padilla
EPI_ISL_12380901	2022-01-18	North America / USA / Illinois / Chicago	BA.1.1	Ramon Lorenzo-Redondo, Lacy M. Simons, Arghavan Alisoltanidehkordi, Taylor J. Dean, Chad J. Achenbach, Lawrence J. Jennings, Chao Qi, Michael G. Ison, Judd F. Hultquist, Egon A. Ozer
EPI_ISL_12380902	2022-01-13	North America / USA / Illinois / Chicago	BA.2.3.6	Ramon Lorenzo-Redondo, Lacy M. Simons, Arghavan Alisoltanidehkordi, Taylor J. Dean, Chad J. Achenbach, Lawrence J. Jennings, Chao Qi, Michael G. Ison, Judd F. Hultquist, Egon A. Ozer
EPI_ISL_12380904	2022-01-26	North America / USA / Illinois / Chicago	BA.1	Ramon Lorenzo-Redondo, Lacy M. Simons, Arghavan Alisoltanidehkordi, Taylor J. Dean, Chad J. Achenbach, Lawrence J. Jennings, Chao Qi, Michael G. Ison, Judd F. Hultquist, Egon A. Ozer
EPI_ISL_12380906	2022-01-27	North America / USA / Illinois / Chicago	BA.1	Ramon Lorenzo-Redondo, Lacy M. Simons, Arghavan Alisoltanidehkordi, Taylor J. Dean, Chad J. Achenbach, Lawrence J. Jennings, Chao Qi, Michael G. Ison, Judd F. Hultquist, Egon A. Ozer
EPI_ISL_12380908	2022-01-27	North America / USA / Illinois / Cook County	BA.1.1	Ramon Lorenzo-Redondo, Lacy M. Simons, Arghavan Alisoltanidehkordi, Taylor J. Dean, Chad J. Achenbach, Lawrence J. Jennings, Chao Qi, Michael G. Ison, Judd F. Hultquist, Egon A. Ozer
EPI_ISL_12380909	2022-01-06	North America / USA / Illinois / Chicago	BA.1.20	Ramon Lorenzo-Redondo, Lacy M. Simons, Arghavan Alisoltanidehkordi, Taylor J. Dean, Chad J. Achenbach, Lawrence J. Jennings, Chao Qi, Michael G. Ison, Judd F. Hultquist, Egon A. Ozer
EPI_ISL_12380912	2022-02-24	North America / USA / Illinois / Chicago	BA.2	Ramon Lorenzo-Redondo, Lacy M. Simons, Arghavan Alisoltanidehkordi, Taylor J. Dean, Chad J. Achenbach, Lawrence J. Jennings, Chao Qi, Michael G. Ison, Judd F. Hultquist, Egon A. Ozer
EPI_ISL_12568328	2022-02-03	North America / USA / Illinois / Cook County	BA.1.20	Ramon Lorenzo-Redondo, Lacy M. Simons, Taylor J. Dean, Michael G. Ison, Xiaotian, Zheng, William J. Muller, Larry K. Kociolek, Judd F. Hultquist, Egon A. Ozer
EPI_ISL_12568329	2022-01-25	North America / USA / Illinois / Cook County	BA.1.1	Ramon Lorenzo-Redondo, Lacy M. Simons, Taylor J. Dean, Michael G. Ison, Xiaotian, Zheng, William J. Muller, Larry K. Kociolek, Judd F. Hultquist, Egon A. Ozer
EPI_ISL_12568330	2022-01-31	North America / USA / Illinois / Cook County	BA.1	Ramon Lorenzo-Redondo, Lacy M. Simons, Taylor J. Dean, Michael G. Ison, Xiaotian, Zheng, William J. Muller, Larry K. Kociolek, Judd F. Hultquist, Egon A. Ozer
EPI_ISL_12568331	2022-02-08	North America / USA / Illinois / Cook County	BA.1.1.14	Ramon Lorenzo-Redondo, Lacy M. Simons, Taylor J. Dean, Michael G. Ison, Xiaotian, Zheng, William J. Muller, Larry K. Kociolek, Judd F. Hultquist, Egon A. Ozer
EPI_ISL_12568332	2022-02-07	North America / USA / Illinois / Cook County	BA.1.1.18	Ramon Lorenzo-Redondo, Lacy M. Simons, Taylor J. Dean, Michael G. Ison, Xiaotian, Zheng, William J. Muller, Larry K. Kociolek, Judd F. Hultquist, Egon A. Ozer
EPI_ISL_12568335	2022-02-03	North America / USA / Illinois / Cook County	BA.1.1	Ramon Lorenzo-Redondo, Lacy M. Simons, Taylor J. Dean, Michael G. Ison, Xiaotian, Zheng, William J. Muller, Larry K. Kociolek, Judd F. Hultquist, Egon A. Ozer
EPI_ISL_12568337	2022-02-08	North America / USA / Illinois / Cook County	BA.1.18	Ramon Lorenzo-Redondo, Lacy M. Simons, Taylor J. Dean, Michael G. Ison, Xiaotian, Zheng, William J. Muller, Larry K. Kociolek, Judd F. Hultquist, Egon A. Ozer
EPI_ISL_12568339	2022-02-16	North America / USA / Illinois / Cook County	BA.1.1	Ramon Lorenzo-Redondo, Lacy M. Simons, Taylor J. Dean, Michael G. Ison, Xiaotian, Zheng, William J. Muller, Larry K. Kociolek, Judd F. Hultquist, Egon A. Ozer
EPI_ISL_12568341	2022-02-15	North America / USA / Illinois / Chicago	BA.1.1	Ramon Lorenzo-Redondo, Lacy M. Simons, Taylor J. Dean, Michael G. Ison, Xiaotian, Zheng, William J. Muller, Larry K. Kociolek, Judd F. Hultquist, Egon A. Ozer
EPI_ISL_12568342	2022-02-12	North America / USA / Illinois / Chicago	BA.1.1	Ramon Lorenzo-Redondo, Lacy M. Simons, Taylor J. Dean, Michael G. Ison, Xiaotian, Zheng, William J. Muller, Larry K. Kociolek, Judd F. Hultquist, Egon A. Ozer
EPI_ISL_12568343	2022-02-07	North America / USA / Illinois / Chicago	BA.1.15	Ramon Lorenzo-Redondo, Lacy M. Simons, Taylor J. Dean, Michael G. Ison, Xiaotian, Zheng, William J. Muller, Larry K. Kociolek, Judd F. Hultquist, Egon A. Ozer
EPI_ISL_12568344	2022-02-08	North America / USA / Illinois / Chicago	BA.1.20	Ramon Lorenzo-Redondo, Lacy M. Simons, Taylor J. Dean, Michael G. Ison, Xiaotian, Zheng, William J. Muller, Larry K. Kociolek, Judd F. Hultquist, Egon A. Ozer
EPI_ISL_12568345	2022-02-14	North America / USA / Illinois / Chicago	BA.1.20	Ramon Lorenzo-Redondo, Lacy M. Simons, Taylor J. Dean, Michael G. Ison, Xiaotian, Zheng, William J. Muller, Larry K. Kociolek, Judd F. Hultquist, Egon A. Ozer
EPI_ISL_12568346	2022-02-19	North America / USA / Illinois / Chicago	BA.2	Ramon Lorenzo-Redondo, Lacy M. Simons, Taylor J. Dean, Michael G. Ison, Xiaotian, Zheng, William J. Muller, Larry K. Kociolek, Judd F. Hultquist, Egon A. Ozer
EPI_ISL_12568347	2022-01-28	North America / USA / Illinois / Chicago	BA.1	Ramon Lorenzo-Redondo, Lacy M. Simons, Taylor J. Dean, Michael G. Ison, Xiaotian, Zheng, William J. Muller, Larry K. Kociolek, Judd F. Hultquist, Egon A. Ozer
EPI_ISL_12568348	2022-02-16	North America / USA / Illinois / Chicago	BA.1.1	Ramon Lorenzo-Redondo, Lacy M. Simons, Taylor J. Dean, Michael G. Ison, Xiaotian, Zheng, William J. Muller, Larry K. Kociolek, Judd F. Hultquist, Egon A. Ozer
EPI_ISL_12568349	2022-01-31	North America / USA / Illinois / Chicago	BA.1	Ramon Lorenzo-Redondo, Lacy M. Simons, Taylor J. Dean, Michael G. Ison, Xiaotian, Zheng, William J. Muller, Larry K. Kociolek, Judd F. Hultquist, Egon A. Ozer
EPI_ISL_12568350	2022-01-26	North America / USA / Illinois / Chicago	BA.1.18	Ramon Lorenzo-Redondo, Lacy M. Simons, Taylor J. Dean, Michael G. Ison, Xiaotian, Zheng, William J. Muller, Larry K. Kociolek, Judd F. Hultquist, Egon A. Ozer
EPI_ISL_12568351	2022-02-01	North America / USA / Illinois / Chicago	BA.1.15	Ramon Lorenzo-Redondo, Lacy M. Simons, Taylor J. Dean, Michael G. Ison, Xiaotian, Zheng, William J. Muller, Larry K. Kociolek, Judd F. Hultquist, Egon A. Ozer
EPI_ISL_12568352	2022-01-24	North America / USA / Illinois / Chicago	BA.1.1	Ramon Lorenzo-Redondo, Lacy M. Simons, Taylor J. Dean, Michael G. Ison, Xiaotian, Zheng, William J. Muller, Larry K. Kociolek, Judd F. Hultquist, Egon A. Ozer
EPI_ISL_12568353	2022-02-04	North America / USA / Illinois / Chicago	BA.1	Ramon Lorenzo-Redondo, Lacy M. Simons, Taylor J. Dean, Michael G. Ison, Xiaotian, Zheng, William J. Muller, Larry K. Kociolek, Judd F. Hultquist, Egon A. Ozer
EPI_ISL_12568354	2022-02-17	North America / USA / Illinois / Chicago	BA.1.1	Ramon Lorenzo-Redondo, Lacy M. Simons, Taylor J. Dean, Michael G. Ison, Xiaotian, Zheng, William J. Muller, Larry K. Kociolek, Judd F. Hultquist, Egon A. Ozer
EPI_ISL_12568355	2022-01-31	North America / USA / Illinois / Chicago	BA.1.1	Ramon Lorenzo-Redondo, Lacy M. Simons, Taylor J. Dean, Michael G. Ison, Xiaotian, Zheng, William J. Muller, Larry K. Kociolek, Judd F. Hultquist, Egon A. Ozer
EPI_ISL_12568356	2022-02-09	North America / USA / Illinois / Chicago	BA.1.1	Ramon Lorenzo-Redondo, Lacy M. Simons, Taylor J. Dean, Michael G. Ison, Xiaotian, Zheng, William J. Muller, Larry K. Kociolek, Judd F. Hultquist, Egon A. Ozer
EPI_ISL_12568357	2022-01-27	North America / USA / Illinois / Chicago	BA.1.1	Ramon Lorenzo-Redondo, Lacy M. Simons, Taylor J. Dean, Michael G. Ison, Xiaotian, Zheng, William J. Muller, Larry K. Kociolek, Judd F. Hultquist, Egon A. Ozer
EPI_ISL_12568358	2022-01-25	North America / USA / Illinois / Chicago	BA.1.1	Ramon Lorenzo-Redondo, Lacy M. Simons, Taylor J. Dean, Michael G. Ison, Xiaotian, Zheng, William J. Muller, Larry K. Kociolek, Judd F. Hultquist, Egon A. Ozer
EPI_ISL_12568359	2022-01-29	North America / USA / Illinois / Chicago	BA.1	Ramon Lorenzo-Redondo, Lacy M. Simons, Taylor J. Dean, Michael G. Ison, Xiaotian, Zheng, William J. Muller, Larry K. Kociolek, Judd F. Hultquist, Egon A. Ozer
EPI_ISL_12568360	2022-02-01	North America / USA / Illinois / Chicago	BA.1.1	Ramon Lorenzo-Redondo, Lacy M. Simons, Taylor J. Dean, Michael G. Ison, Xiaotian, Zheng, William J. Muller, Larry K. Kociolek, Judd F. Hultquist, Egon A. Ozer
EPI_ISL_12568361	2022-02-05	North America / USA / Illinois / Chicago	BA.1	Ramon Lorenzo-Redondo, Lacy M. Simons, Taylor J. Dean, Michael G. Ison, Xiaotian, Zheng, William J. Muller, Larry K. Kociolek, Judd F. Hultquist, Egon A. Ozer
EPI_ISL_12568362	2022-01-29	North America / USA / Illinois / Chicago	BA.1.1	Ramon Lorenzo-Redondo, Lacy M. Simons, Taylor J. Dean, Michael G. Ison, Xiaotian, Zheng, William J. Muller, Larry K. Kociolek, Judd F. Hultquist, Egon A. Ozer
EPI_ISL_12568363	2022-01-25	North America / USA / Illinois / Chicago	BA.1	Ramon Lorenzo-Redondo, Lacy M. Simons, Taylor J. Dean, Michael G. Ison, Xiaotian, Zheng, William J. Muller, Larry K. Kociolek, Judd F. Hultquist, Egon A. Ozer
EPI_ISL_12568364	2022-02-04	North America / USA / Illinois / Chicago	BA.1.1	Ramon Lorenzo-Redondo, Lacy M. Simons, Taylor J. Dean, Michael G. Ison, Xiaotian, Zheng, William J. Muller, Larry K. Kociolek, Judd F. Hultquist, Egon A. Ozer
EPI_ISL_12568365	2022-02-09	North America / USA / Illinois / Chicago	BA.1.15	Ramon Lorenzo-Redondo, Lacy M. Simons, Taylor J. Dean, Michael G. Ison, Xiaotian, Zheng, William J. Muller, Larry K. Kociolek, Judd F. Hultquist, Egon A. Ozer
EPI_ISL_12568366	2022-02-12	North America / USA / Illinois / Chicago	BA.1	Ramon Lorenzo-Redondo, Lacy M. Simons, Taylor J. Dean, Michael G. Ison, Xiaotian, Zheng, William J. Muller, Larry K. Kociolek, Judd F. Hultquist, Egon A. Ozer
EPI_ISL_12568367	2022-02-17	North America / USA / Illinois / Chicago	BA.1.1.14	Ramon Lorenzo-Redondo, Lacy M. Simons, Taylor J. Dean, Michael G. Ison, Xiaotian, Zheng, William J. Muller, Larry K. Kociolek, Judd F. Hultquist, Egon A. Ozer
EPI_ISL_12568368	2022-02-12	North America / USA / Illinois / Chicago	BA.1.15	Ramon Lorenzo-Redondo, Lacy M. Simons, Taylor J. Dean, Michael G. Ison, Xiaotian, Zheng, William J. Muller, Larry K. Kociolek, Judd F. Hultquist, Egon A. Ozer
EPI_ISL_12568369	2022-02-05	North America / USA / Illinois / Chicago	BA.1.15	Ramon Lorenzo-Redondo, Lacy M. Simons, Taylor J. Dean, Michael G. Ison, Xiaotian, Zheng, William J. Muller, Larry K. Kociolek, Judd F. Hultquist, Egon A. Ozer
EPI_ISL_12568370	2022-02-07	North America / USA / Illinois / Chicago	BA.1.1	Ramon Lorenzo-Redondo, Lacy M. Simons, Taylor J. Dean, Michael G. Ison, Xiaotian, Zheng, William J. Muller, Larry K. Kociolek, Judd F. Hultquist, Egon A. Ozer
EPI_ISL_12568371	2022-01-05	North America / USA / Illinois / Chicago	AY.118	Ramon Lorenzo-Redondo, Lacy M. Simons, Taylor J. Dean, Michael G. Ison, Xiaotian, Zheng, William J. Muller, Larry K. Kociolek, Judd F. Hultquist, Egon A. Ozer
EPI_ISL_12568372	2022-02-01	North America / USA / Illinois / Chicago	AY.118	Ramon Lorenzo-Redondo, Lacy M. Simons, Taylor J. Dean, Michael G. Ison, Xiaotian, Zheng, William J. Muller, Larry K. Kociolek, Judd F. Hultquist, Egon A. Ozer
EPI_ISL_12568373	2022-02-06	North America / USA / Illinois / Chicago	AY.118	Ramon Lorenzo-Redondo, Lacy M. Simons, Taylor J. Dean, Michael G. Ison, Xiaotian, Zheng, William J. Muller, Larry K. Kociolek, Judd F. Hultquist, Egon A. Ozer
EPI_ISL_12568374	2022-01-28	North America / USA / Illinois / Chicago	BA.1.1	Ramon Lorenzo-Redondo, Lacy M. Simons, Taylor J. Dean, Michael G. Ison, Xiaotian, Zheng, William J. Muller, Larry K. Kociolek, Judd F. Hultquist, Egon A. Ozer
EPI_ISL_12568375	2022-02-14	North America / USA / Illinois / Chicago	BA.1.20	Ramon Lorenzo-Redondo, Lacy M. Simons, Taylor J. Dean, Michael G. Ison, Xiaotian, Zheng, William J. Muller, Larry K. Kociolek, Judd F. Hultquist, Egon A. Ozer
EPI_ISL_12568376	2022-02-07	North America / USA / Illinois / Chicago	BA.1.1	Ramon Lorenzo-Redondo, Lacy M. Simons, Taylor J. Dean, Michael G. Ison, Xiaotian, Zheng, William J. Muller, Larry K. Kociolek, Judd F. Hultquist, Egon A. Ozer
EPI_ISL_12568377	2022-01-25	North America / USA / Illinois / Chicago	BA.1.1	Ramon Lorenzo-Redondo, Lacy M. Simons, Taylor J. Dean, Michael G. Ison, Xiaotian, Zheng, William J. Muller, Larry K. Kociolek, Judd F. Hultquist, Egon A. Ozer
EPI_ISL_12568378	2022-01-30	North America / USA / Illinois / Chicago	BA.1.1	Ramon Lorenzo-Redondo, Lacy M. Simons, Taylor J. Dean, Michael G. Ison, Xiaotian, Zheng, William J. Muller, Larry K. Kociolek, Judd F. Hultquist, Egon A. Ozer
EPI_ISL_12568379	2022-01-26	North America / USA / Illinois / Cook County	BA.1	Ramon Lorenzo-Redondo, Lacy M. Simons, Taylor J. Dean, Michael G. Ison, Xiaotian, Zheng, William J. Muller, Larry K. Kociolek, Judd F. Hultquist, Egon A. Ozer
EPI_ISL_12602490	2022-01-05	North America / USA / Illinois / Cook County / Chicago	BA.1.15	Stefan Green, Kevin Kunstman, Laura Furtado, Felix Araujo Perez, Edith Perez, Sofiya Bobrovska, Alyse Kittner, Hannah Barbian, Cecilia Chau, Giancarlo Balangue, Mary Hayden, Joyce Houlihan, Diane Springer
EPI_ISL_12602491	2022-01-05	North America / USA / Illinois / Cook County / Chicago	BA.1.20	Stefan Green, Kevin Kunstman, Laura Furtado, Felix Araujo Perez, Edith Perez, Sofiya Bobrovska, Alyse Kittner, Hannah Barbian, Cecilia Chau, Giancarlo Balangue, Mary Hayden, Joyce Houlihan, Diane Springer
EPI_ISL_12602492	2022-01-05	North America / USA / Illinois / Cook County / Chicago	BA.1.1.18	Stefan Green, Kevin Kunstman, Laura Furtado, Felix Araujo Perez, Edith Perez, Sofiya Bobrovska, Alyse Kittner, Hannah Barbian, Cecilia Chau, Giancarlo Balangue, Mary Hayden, Joyce Houlihan, Diane Springer
EPI_ISL_12602657	2022-02-24	North America / USA / Illinois / Cook County / Chicago	BA.1.20	Stefan Green, Kevin Kunstman, Laura Furtado, Felix Araujo Perez, Edith Perez, Sofiya Bobrovska, Alyse Kittner, Hannah Barbian, Cecilia Chau, Giancarlo Balangue, Chao Qi, Mike Malczynski, Wanda Polanco
EPI_ISL_12602658	2022-02-26	North America / USA / Illinois / Cook County / Chicago	BA.1.1.14	Stefan Green, Kevin Kunstman, Laura Furtado, Felix Araujo Perez, Edith Perez, Sofiya Bobrovska, Alyse Kittner, Hannah Barbian, Cecilia Chau, Giancarlo Balangue, Chao Qi, Mike Malczynski, Wanda Polanco
EPI_ISL_12602660	2022-02-27	North America / USA / Illinois / Cook County / Chicago	BA.1.20	Stefan Green, Kevin Kunstman, Laura Furtado, Felix Araujo Perez, Edith Perez, Sofiya Bobrovska, Alyse Kittner, Hannah Barbian, Cecilia Chau, Giancarlo Balangue, Chao Qi, Mike Malczynski, Wanda Polanco
EPI_ISL_12602661	2022-02-28	North America / USA / Illinois / Cook County / Chicago	BA.1.1	Stefan Green, Kevin Kunstman, Laura Furtado, Felix Araujo Perez, Edith Perez, Sofiya Bobrovska, Alyse Kittner, Hannah Barbian, Cecilia Chau, Giancarlo Balangue, Chao Qi, Mike Malczynski, Wanda Polanco
EPI_ISL_12602662	2022-02-28	North America / USA / Illinois / Cook County / Chicago	BA.1	Stefan Green, Kevin Kunstman, Laura Furtado, Felix Araujo Perez, Edith Perez, Sofiya Bobrovska, Alyse Kittner, Hannah Barbian, Cecilia Chau, Giancarlo Balangue, Chao Qi, Mike Malczynski, Wanda Polanco
EPI_ISL_12602760	2022-01-25	North America / USA / Illinois / Cook County / Chicago	BA.1.20	Stefan Green, Kevin Kunstman, Laura Furtado, Felix Araujo Perez, Edith Perez, Sofiya Bobrovska, Alyse Kittner, Hannah Barbian, Cecilia Chau, Giancarlo Balangue, Sonya Kemp, Di Padilla
EPI_ISL_12602761	2022-01-12	North America / USA / Illinois / Cook County / Chicago	BA.1.1	Stefan Green, Kevin Kunstman, Laura Furtado, Felix Araujo Perez, Edith Perez, Sofiya Bobrovska, Alyse Kittner, Hannah Barbian, Cecilia Chau, Giancarlo Balangue, Sonya Kemp, Di Padilla
EPI_ISL_12602762	2022-02-14	North America / USA / Illinois / Cook County / Chicago	BA.1.1	Stefan Green, Kevin Kunstman, Laura Furtado, Felix Araujo Perez, Edith Perez, Sofiya Bobrovska, Alyse Kittner, Hannah Barbian, Cecilia Chau, Giancarlo Balangue, Sonya Kemp, Di Padilla
EPI_ISL_12602763	2022-02-04	North America / USA / Illinois / Cook County / Chicago	BA.1.1	Stefan Green, Kevin Kunstman, Laura Furtado, Felix Araujo Perez, Edith Perez, Sofiya Bobrovska, Alyse Kittner, Hannah Barbian, Cecilia Chau, Giancarlo Balangue, Sonya Kemp, Di Padilla
EPI_ISL_12602764	2022-01-04	North America / USA / Illinois / Cook County / Chicago	BA.1.20	Stefan Green, Kevin Kunstman, Laura Furtado, Felix Araujo Perez, Edith Perez, Sofiya Bobrovska, Alyse Kittner, Hannah Barbian, Cecilia Chau, Giancarlo Balangue, Sonya Kemp, Di Padilla
EPI_ISL_12602765	2022-01-04	North America / USA / Illinois / Cook County / Chicago	BA.1.20	Stefan Green, Kevin Kunstman, Laura Furtado, Felix Araujo Perez, Edith Perez, Sofiya Bobrovska, Alyse Kittner, Hannah Barbian, Cecilia Chau, Giancarlo Balangue, Sonya Kemp, Di Padilla
EPI_ISL_12602768	2022-01-05	North America / USA / Illinois / Cook County / Chicago	BA.1.20	Stefan Green, Kevin Kunstman, Laura Furtado, Felix Araujo Perez, Edith Perez, Sofiya Bobrovska, Alyse Kittner, Hannah Barbian, Cecilia Chau, Giancarlo Balangue, Sonya Kemp, Di Padilla
EPI_ISL_12602769	2022-01-04	North America / USA / Illinois / Cook County / Chicago	AY.44	Stefan Green, Kevin Kunstman, Laura Furtado, Felix Araujo Perez, Edith Perez, Sofiya Bobrovska, Alyse Kittner, Hannah Barbian, Cecilia Chau, Giancarlo Balangue, Sonya Kemp, Di Padilla
EPI_ISL_12602770	2022-01-27	North America / USA / Illinois / Cook County / Chicago	BA.1.20	Stefan Green, Kevin Kunstman, Laura Furtado, Felix Araujo Perez, Edith Perez, Sofiya Bobrovska, Alyse Kittner, Hannah Barbian, Cecilia Chau, Giancarlo Balangue, Sonya Kemp, Di Padilla
EPI_ISL_12602771	2022-01-03	North America / USA / Illinois / Cook County / Chicago	BA.1.18	Stefan Green, Kevin Kunstman, Laura Furtado, Felix Araujo Perez, Edith Perez, Sofiya Bobrovska, Alyse Kittner, Hannah Barbian, Cecilia Chau, Giancarlo Balangue, Sonya Kemp, Di Padilla
EPI_ISL_12602772	2022-01-04	North America / USA / Illinois / Cook County / Chicago	BA.1.20	Stefan Green, Kevin Kunstman, Laura Furtado, Felix Araujo Perez, Edith Perez, Sofiya Bobrovska, Alyse Kittner, Hannah Barbian, Cecilia Chau, Giancarlo Balangue, Sonya Kemp, Di Padilla
EPI_ISL_12602774	2022-01-04	North America / USA / Illinois / Cook County / Chicago	BA.1.1	Stefan Green, Kevin Kunstman, Laura Furtado, Felix Araujo Perez, Edith Perez, Sofiya Bobrovska, Alyse Kittner, Hannah Barbian, Cecilia Chau, Giancarlo Balangue, Sonya Kemp, Di Padilla
EPI_ISL_12602775	2022-01-14	North America / USA / Illinois / Cook County / Chicago	BA.1.20	Stefan Green, Kevin Kunstman, Laura Furtado, Felix Araujo Perez, Edith Perez, Sofiya Bobrovska, Alyse Kittner, Hannah Barbian, Cecilia Chau, Giancarlo Balangue, Sonya Kemp, Di Padilla
EPI_ISL_12602776	2022-01-18	North America / USA / Illinois / Cook County / Chicago	BA.1.20	Stefan Green, Kevin Kunstman, Laura Furtado, Felix Araujo Perez, Edith Perez, Sofiya Bobrovska, Alyse Kittner, Hannah Barbian, Cecilia Chau, Giancarlo Balangue, Sonya Kemp, Di Padilla
EPI_ISL_12602777	2022-01-24	North America / USA / Illinois / Cook County / Chicago	BA.1.1	Stefan Green, Kevin Kunstman, Laura Furtado, Felix Araujo Perez, Edith Perez, Sofiya Bobrovska, Alyse Kittner, Hannah Barbian, Cecilia Chau, Giancarlo Balangue, Sonya Kemp, Di Padilla
EPI_ISL_12602778	2022-01-14	North America / USA / Illinois / Cook County / Chicago	BA.1.20	Stefan Green, Kevin Kunstman, Laura Furtado, Felix Araujo Perez, Edith Perez, Sofiya Bobrovska, Alyse Kittner, Hannah Barbian, Cecilia Chau, Giancarlo Balangue, Sonya Kemp, Di Padilla
EPI_ISL_12602780	2022-01-03	North America / USA / Illinois / Cook County / Chicago	BA.1.20	Stefan Green, Kevin Kunstman, Laura Furtado, Felix Araujo Perez, Edith Perez, Sofiya Bobrovska, Alyse Kittner, Hannah Barbian, Cecilia Chau, Giancarlo Balangue, Sonya Kemp, Di Padilla
EPI_ISL_12840081	2022-01-20	North America / USA / Illinois / Chicago	BA.1	Ramon Lorenzo-Redondo, Lacy M. Simons, Arghavan Alisoltanidehkordi, Taylor J. Dean, Chad J. Achenbach, Lawrence J. Jennings, Chao Qi, Michael G. Ison, Judd F. Hultquist, Egon A. Ozer
EPI_ISL_12931706	2022-01-13	North America / USA / Illinois / Cook County / Chicago	BA.1.20	Stefan Green, Kevin Kunstman, Laura Furtado, Felix Araujo Perez, Edith Perez, Sofiya Bobrovska, Alyse Kittner, Hannah Barbian, Cecilia Chau, Giancarlo Balangue, Sonya Kemp, Di Padilla
EPI_ISL_12931707	2022-01-20	North America / USA / Illinois / Cook County / Chicago	BA.1.1	Stefan Green, Kevin Kunstman, Laura Furtado, Felix Araujo Perez, Edith Perez, Sofiya Bobrovska, Alyse Kittner, Hannah Barbian, Cecilia Chau, Giancarlo Balangue, Sonya Kemp, Di Padilla
EPI_ISL_12931709	2022-01-17	North America / USA / Illinois / Cook County / Chicago	BA.1.1	Stefan Green, Kevin Kunstman, Laura Furtado, Felix Araujo Perez, Edith Perez, Sofiya Bobrovska, Alyse Kittner, Hannah Barbian, Cecilia Chau, Giancarlo Balangue, Sonya Kemp, Di Padilla
EPI_ISL_12931710	2022-02-25	North America / USA / Illinois / Cook County / Chicago	BA.1.20	Stefan Green, Kevin Kunstman, Laura Furtado, Felix Araujo Perez, Edith Perez, Sofiya Bobrovska, Alyse Kittner, Hannah Barbian, Cecilia Chau, Giancarlo Balangue, Sonya Kemp, Di Padilla
EPI_ISL_12931712	2022-02-09	North America / USA / Illinois / Cook County / Chicago	BA.1.20	Stefan Green, Kevin Kunstman, Laura Furtado, Felix Araujo Perez, Edith Perez, Sofiya Bobrovska, Alyse Kittner, Hannah Barbian, Cecilia Chau, Giancarlo Balangue, Sonya Kemp, Di Padilla
EPI_ISL_13146219	2022-02-26	North America / USA / Illinois / Chicago	BA.1.15	Ramon Lorenzo-Redondo, Lacy M. Simons, Arghavan Alisoltanidehkordi, Taylor J. Dean, Michael G. Ison, Xiaotian, Zheng, William J. Muller, Larry K. Kociolek, Judd F. Hultquist, Egon A. Ozer
EPI_ISL_13146254	2022-02-24	North America / USA / Illinois / Chicago	BA.1.1	Ramon Lorenzo-Redondo, Lacy M. Simons, Arghavan Alisoltanidehkordi, Taylor J. Dean, Michael G. Ison, Xiaotian, Zheng, William J. Muller, Larry K. Kociolek, Judd F. Hultquist, Egon A. Ozer
EPI_ISL_13146312	2022-02-26	North America / USA / Illinois / Chicago	BA.1.1	Ramon Lorenzo-Redondo, Lacy M. Simons, Arghavan Alisoltanidehkordi, Taylor J. Dean, Michael G. Ison, Xiaotian, Zheng, William J. Muller, Larry K. Kociolek, Judd F. Hultquist, Egon A. Ozer
EPI_ISL_13146314	2022-02-22	North America / USA / Illinois / Chicago	BA.1.1	Ramon Lorenzo-Redondo, Lacy M. Simons, Arghavan Alisoltanidehkordi, Taylor J. Dean, Michael G. Ison, Xiaotian, Zheng, William J. Muller, Larry K. Kociolek, Judd F. Hultquist, Egon A. Ozer
EPI_ISL_13146315	2022-02-23	North America / USA / Illinois / Chicago	BA.1.18	Ramon Lorenzo-Redondo, Lacy M. Simons, Arghavan Alisoltanidehkordi, Taylor J. Dean, Michael G. Ison, Xiaotian, Zheng, William J. Muller, Larry K. Kociolek, Judd F. Hultquist, Egon A. Ozer
EPI_ISL_13146316	2022-02-27	North America / USA / Illinois / Chicago	BA.1.18	Ramon Lorenzo-Redondo, Lacy M. Simons, Arghavan Alisoltanidehkordi, Taylor J. Dean, Michael G. Ison, Xiaotian, Zheng, William J. Muller, Larry K. Kociolek, Judd F. Hultquist, Egon A. Ozer
EPI_ISL_13146317	2022-02-25	North America / USA / Illinois / Chicago	BA.1.1	Ramon Lorenzo-Redondo, Lacy M. Simons, Arghavan Alisoltanidehkordi, Taylor J. Dean, Michael G. Ison, Xiaotian, Zheng, William J. Muller, Larry K. Kociolek, Judd F. Hultquist, Egon A. Ozer
EPI_ISL_13146319	2022-02-27	North America / USA / Illinois / Cook County	BA.1.1	Ramon Lorenzo-Redondo, Lacy M. Simons, Arghavan Alisoltanidehkordi, Taylor J. Dean, Michael G. Ison, Xiaotian, Zheng, William J. Muller, Larry K. Kociolek, Judd F. Hultquist, Egon A. Ozer
EPI_ISL_13146320	2022-02-27	North America / USA / Illinois / Chicago	BA.2	Ramon Lorenzo-Redondo, Lacy M. Simons, Arghavan Alisoltanidehkordi, Taylor J. Dean, Michael G. Ison, Xiaotian, Zheng, William J. Muller, Larry K. Kociolek, Judd F. Hultquist, Egon A. Ozer
EPI_ISL_13146321	2022-02-21	North America / USA / Illinois / Cook County	BA.1.1	Ramon Lorenzo-Redondo, Lacy M. Simons, Arghavan Alisoltanidehkordi, Taylor J. Dean, Michael G. Ison, Xiaotian, Zheng, William J. Muller, Larry K. Kociolek, Judd F. Hultquist, Egon A. Ozer
EPI_ISL_13146322	2022-03-01	North America / USA / Illinois / Chicago	BA.2.12	Ramon Lorenzo-Redondo, Lacy M. Simons, Arghavan Alisoltanidehkordi, Taylor J. Dean, Michael G. Ison, Xiaotian, Zheng, William J. Muller, Larry K. Kociolek, Judd F. Hultquist, Egon A. Ozer
EPI_ISL_13146324	2022-03-02	North America / USA / Illinois / Chicago	BA.1.1	Ramon Lorenzo-Redondo, Lacy M. Simons, Arghavan Alisoltanidehkordi, Taylor J. Dean, Michael G. Ison, Xiaotian, Zheng, William J. Muller, Larry K. Kociolek, Judd F. Hultquist, Egon A. Ozer
EPI_ISL_13146325	2022-02-28	North America / USA / Illinois / Cook County	BA.2	Ramon Lorenzo-Redondo, Lacy M. Simons, Arghavan Alisoltanidehkordi, Taylor J. Dean, Michael G. Ison, Xiaotian, Zheng, William J. Muller, Larry K. Kociolek, Judd F. Hultquist, Egon A. Ozer
EPI_ISL_13146327	2022-03-01	North America / USA / Illinois / Cook County	BA.2.12	Ramon Lorenzo-Redondo, Lacy M. Simons, Arghavan Alisoltanidehkordi, Taylor J. Dean, Michael G. Ison, Xiaotian, Zheng, William J. Muller, Larry K. Kociolek, Judd F. Hultquist, Egon A. Ozer
EPI_ISL_13371391	2022-02-27	North America / USA / Illinois / Cook County / Chicago	BA.1.1	Stefan Green, Kevin Kunstman, Laura Furtado, Felix Araujo Perez, Edith Perez, Sofiya Bobrovska, Alyse Kittner, Hannah Barbian, Cecilia Chau, Giancarlo Balangue, Larry Kociolek, Jason Rippe, David Williams, Christine Inguglia
EPI_ISL_13371392	2022-02-22	North America / USA / Illinois / Cook County / Chicago	BA.1.1	Stefan Green, Kevin Kunstman, Laura Furtado, Felix Araujo Perez, Edith Perez, Sofiya Bobrovska, Alyse Kittner, Hannah Barbian, Cecilia Chau, Giancarlo Balangue, Larry Kociolek, Jason Rippe, David Williams, Christine Inguglia
EPI_ISL_13371393	2022-02-25	North America / USA / Illinois / Cook County / Chicago	BA.1.1	Stefan Green, Kevin Kunstman, Laura Furtado, Felix Araujo Perez, Edith Perez, Sofiya Bobrovska, Alyse Kittner, Hannah Barbian, Cecilia Chau, Giancarlo Balangue, Larry Kociolek, Jason Rippe, David Williams, Christine Inguglia
EPI_ISL_13371394	2022-02-25	North America / USA / Illinois / Cook County / Chicago	BA.1.1	Stefan Green, Kevin Kunstman, Laura Furtado, Felix Araujo Perez, Edith Perez, Sofiya Bobrovska, Alyse Kittner, Hannah Barbian, Cecilia Chau, Giancarlo Balangue, Larry Kociolek, Jason Rippe, David Williams, Christine Inguglia
EPI_ISL_13371395	2022-02-26	North America / USA / Illinois / Cook County / Chicago	BA.1.1	Stefan Green, Kevin Kunstman, Laura Furtado, Felix Araujo Perez, Edith Perez, Sofiya Bobrovska, Alyse Kittner, Hannah Barbian, Cecilia Chau, Giancarlo Balangue, Larry Kociolek, Jason Rippe, David Williams, Christine Inguglia
EPI_ISL_13371396	2022-02-27	North America / USA / Illinois / Cook County / Chicago	BA.1.1	Stefan Green, Kevin Kunstman, Laura Furtado, Felix Araujo Perez, Edith Perez, Sofiya Bobrovska, Alyse Kittner, Hannah Barbian, Cecilia Chau, Giancarlo Balangue, Larry Kociolek, Jason Rippe, David Williams, Christine Inguglia
EPI_ISL_13371397	2022-02-24	North America / USA / Illinois / Cook County / Chicago	BA.1.1	Stefan Green, Kevin Kunstman, Laura Furtado, Felix Araujo Perez, Edith Perez, Sofiya Bobrovska, Alyse Kittner, Hannah Barbian, Cecilia Chau, Giancarlo Balangue, Larry Kociolek, Jason Rippe, David Williams, Christine Inguglia
EPI_ISL_13371398	2022-02-27	North America / USA / Illinois / Cook County / Chicago	BA.1.1	Stefan Green, Kevin Kunstman, Laura Furtado, Felix Araujo Perez, Edith Perez, Sofiya Bobrovska, Alyse Kittner, Hannah Barbian, Cecilia Chau, Giancarlo Balangue, Larry Kociolek, Jason Rippe, David Williams, Christine Inguglia
EPI_ISL_13371402	2022-03-02	North America / USA / Illinois / Cook County / Chicago	BA.2	Stefan Green, Kevin Kunstman, Laura Furtado, Felix Araujo Perez, Edith Perez, Sofiya Bobrovska, Alyse Kittner, Hannah Barbian, Cecilia Chau, Giancarlo Balangue, Larry Kociolek, Jason Rippe, David Williams, Christine Inguglia
EPI_ISL_13896442	2022-01-20	North America / USA / Illinois / Chicago	BA.1.1	Ramon Lorenzo-Redondo, Lacy M. Simons, Arghavan Alisoltanidehkordi, Taylor J. Dean, Chad J. Achenbach, Lawrence J. Jennings, Chao Qi, Michael G. Ison, Judd F. Hultquist, Egon A. Ozer
EPI_ISL_13896443	2022-01-27	North America / USA / Illinois / Chicago	BA.1.1	Ramon Lorenzo-Redondo, Lacy M. Simons, Arghavan Alisoltanidehkordi, Taylor J. Dean, Chad J. Achenbach, Lawrence J. Jennings, Chao Qi, Michael G. Ison, Judd F. Hultquist, Egon A. Ozer
EPI_ISL_13896448	2022-01-05	North America / USA / Illinois / Cook County	AY.44	Ramon Lorenzo-Redondo, Lacy M. Simons, Arghavan Alisoltanidehkordi, Taylor J. Dean, Chad J. Achenbach, Lawrence J. Jennings, Chao Qi, Michael G. Ison, Judd F. Hultquist, Egon A. Ozer
EPI_ISL_14847836	2022-01-10	North America / USA / Illinois / Chicago	BA.1.15	Ramon Lorenzo-Redondo, Lacy M. Simons, Arghavan Alisoltanidehkordi, Taylor J. Dean, Chad J. Achenbach, Lawrence J. Jennings, Chao Qi, Michael G. Ison, Judd F. Hultquist, Egon A. Ozer
EPI_ISL_14847837	2022-01-10	North America / USA / Illinois / Cook County	BA.1.20	Ramon Lorenzo-Redondo, Lacy M. Simons, Arghavan Alisoltanidehkordi, Taylor J. Dean, Chad J. Achenbach, Lawrence J. Jennings, Chao Qi, Michael G. Ison, Judd F. Hultquist, Egon A. Ozer
EPI_ISL_14847838	2022-01-10	North America / USA / Illinois / Chicago	BA.1.1.14	Ramon Lorenzo-Redondo, Lacy M. Simons, Arghavan Alisoltanidehkordi, Taylor J. Dean, Chad J. Achenbach, Lawrence J. Jennings, Chao Qi, Michael G. Ison, Judd F. Hultquist, Egon A. Ozer
EPI_ISL_14847839	2022-01-10	North America / USA / Illinois / Chicago	BA.1.1.18	Ramon Lorenzo-Redondo, Lacy M. Simons, Arghavan Alisoltanidehkordi, Taylor J. Dean, Chad J. Achenbach, Lawrence J. Jennings, Chao Qi, Michael G. Ison, Judd F. Hultquist, Egon A. Ozer
EPI_ISL_14847840	2022-01-10	North America / USA / Illinois / Chicago	AY.25.1	Ramon Lorenzo-Redondo, Lacy M. Simons, Arghavan Alisoltanidehkordi, Taylor J. Dean, Chad J. Achenbach, Lawrence J. Jennings, Chao Qi, Michael G. Ison, Judd F. Hultquist, Egon A. Ozer
EPI_ISL_14847842	2022-01-15	North America / USA / Illinois / Chicago	BA.1	Ramon Lorenzo-Redondo, Lacy M. Simons, Arghavan Alisoltanidehkordi, Taylor J. Dean, Chad J. Achenbach, Lawrence J. Jennings, Chao Qi, Michael G. Ison, Judd F. Hultquist, Egon A. Ozer
EPI_ISL_14847845	2022-01-26	North America / USA / Illinois / Chicago	BA.1.1	Ramon Lorenzo-Redondo, Lacy M. Simons, Arghavan Alisoltanidehkordi, Taylor J. Dean, Chad J. Achenbach, Lawrence J. Jennings, Chao Qi, Michael G. Ison, Judd F. Hultquist, Egon A. Ozer
EPI_ISL_14847846	2022-01-12	North America / USA / Illinois / Chicago	BA.1.15	Ramon Lorenzo-Redondo, Lacy M. Simons, Arghavan Alisoltanidehkordi, Taylor J. Dean, Chad J. Achenbach, Lawrence J. Jennings, Chao Qi, Michael G. Ison, Judd F. Hultquist, Egon A. Ozer
EPI_ISL_14847849	2022-02-07	North America / USA / Illinois / Chicago	BA.1.1	Ramon Lorenzo-Redondo, Lacy M. Simons, Arghavan Alisoltanidehkordi, Taylor J. Dean, Chad J. Achenbach, Lawrence J. Jennings, Chao Qi, Michael G. Ison, Judd F. Hultquist, Egon A. Ozer
EPI_ISL_14847850	2022-02-07	North America / USA / Illinois / Chicago	BA.1.1	Ramon Lorenzo-Redondo, Lacy M. Simons, Arghavan Alisoltanidehkordi, Taylor J. Dean, Chad J. Achenbach, Lawrence J. Jennings, Chao Qi, Michael G. Ison, Judd F. Hultquist, Egon A. Ozer
EPI_ISL_14847852	2022-01-07	North America / USA / Illinois / Chicago	BA.1.18	Ramon Lorenzo-Redondo, Lacy M. Simons, Arghavan Alisoltanidehkordi, Taylor J. Dean, Chad J. Achenbach, Lawrence J. Jennings, Chao Qi, Michael G. Ison, Judd F. Hultquist, Egon A. Ozer
EPI_ISL_14847853	2022-01-06	North America / USA / Illinois / Chicago	BA.1.1	Ramon Lorenzo-Redondo, Lacy M. Simons, Arghavan Alisoltanidehkordi, Taylor J. Dean, Chad J. Achenbach, Lawrence J. Jennings, Chao Qi, Michael G. Ison, Judd F. Hultquist, Egon A. Ozer
EPI_ISL_14847854	2022-01-05	North America / USA / Illinois / Chicago	BA.1.20	Ramon Lorenzo-Redondo, Lacy M. Simons, Arghavan Alisoltanidehkordi, Taylor J. Dean, Chad J. Achenbach, Lawrence J. Jennings, Chao Qi, Michael G. Ison, Judd F. Hultquist, Egon A. Ozer
EPI_ISL_14847855	2022-01-05	North America / USA / Illinois / Cook County	BA.1.1.14	Ramon Lorenzo-Redondo, Lacy M. Simons, Arghavan Alisoltanidehkordi, Taylor J. Dean, Chad J. Achenbach, Lawrence J. Jennings, Chao Qi, Michael G. Ison, Judd F. Hultquist, Egon A. Ozer
EPI_ISL_14847856	2022-01-06	North America / USA / Illinois / Chicago	BA.1.20	Ramon Lorenzo-Redondo, Lacy M. Simons, Arghavan Alisoltanidehkordi, Taylor J. Dean, Chad J. Achenbach, Lawrence J. Jennings, Chao Qi, Michael G. Ison, Judd F. Hultquist, Egon A. Ozer
EPI_ISL_14847857	2022-01-06	North America / USA / Illinois / Chicago	BA.1.20	Ramon Lorenzo-Redondo, Lacy M. Simons, Arghavan Alisoltanidehkordi, Taylor J. Dean, Chad J. Achenbach, Lawrence J. Jennings, Chao Qi, Michael G. Ison, Judd F. Hultquist, Egon A. Ozer
EPI_ISL_14847859	2022-01-03	North America / USA / Illinois / Chicago	BA.1.18	Ramon Lorenzo-Redondo, Lacy M. Simons, Arghavan Alisoltanidehkordi, Taylor J. Dean, Chad J. Achenbach, Lawrence J. Jennings, Chao Qi, Michael G. Ison, Judd F. Hultquist, Egon A. Ozer
EPI_ISL_14847860	2022-01-02	North America / USA / Illinois / Chicago	BA.2	Ramon Lorenzo-Redondo, Lacy M. Simons, Arghavan Alisoltanidehkordi, Taylor J. Dean, Chad J. Achenbach, Lawrence J. Jennings, Chao Qi, Michael G. Ison, Judd F. Hultquist, Egon A. Ozer
EPI_ISL_14847861	2022-01-02	North America / USA / Illinois / Chicago	BA.1.20	Ramon Lorenzo-Redondo, Lacy M. Simons, Arghavan Alisoltanidehkordi, Taylor J. Dean, Chad J. Achenbach, Lawrence J. Jennings, Chao Qi, Michael G. Ison, Judd F. Hultquist, Egon A. Ozer
EPI_ISL_14847863	2022-01-01	North America / USA / Illinois / Chicago	BA.1.1	Ramon Lorenzo-Redondo, Lacy M. Simons, Arghavan Alisoltanidehkordi, Taylor J. Dean, Chad J. Achenbach, Lawrence J. Jennings, Chao Qi, Michael G. Ison, Judd F. Hultquist, Egon A. Ozer
EPI_ISL_14847864	2022-02-20	North America / USA / Illinois / Cook County	BA.1.1	Ramon Lorenzo-Redondo, Lacy M. Simons, Arghavan Alisoltanidehkordi, Taylor J. Dean, Chad J. Achenbach, Lawrence J. Jennings, Chao Qi, Michael G. Ison, Judd F. Hultquist, Egon A. Ozer
EPI_ISL_14847865	2021-12-31	North America / USA / Illinois / Chicago	BA.1.20	Ramon Lorenzo-Redondo, Lacy M. Simons, Arghavan Alisoltanidehkordi, Taylor J. Dean, Chad J. Achenbach, Lawrence J. Jennings, Chao Qi, Michael G. Ison, Judd F. Hultquist, Egon A. Ozer
EPI_ISL_14847866	2021-12-30	North America / USA / Illinois / Chicago	BA.1.20	Ramon Lorenzo-Redondo, Lacy M. Simons, Arghavan Alisoltanidehkordi, Taylor J. Dean, Chad J. Achenbach, Lawrence J. Jennings, Chao Qi, Michael G. Ison, Judd F. Hultquist, Egon A. Ozer
EPI_ISL_14847869	2021-12-29	North America / USA / Illinois / Chicago	BA.1.18	Ramon Lorenzo-Redondo, Lacy M. Simons, Arghavan Alisoltanidehkordi, Taylor J. Dean, Chad J. Achenbach, Lawrence J. Jennings, Chao Qi, Michael G. Ison, Judd F. Hultquist, Egon A. Ozer
EPI_ISL_14847870	2021-12-29	North America / USA / Illinois / Chicago	BA.1.20	Ramon Lorenzo-Redondo, Lacy M. Simons, Arghavan Alisoltanidehkordi, Taylor J. Dean, Chad J. Achenbach, Lawrence J. Jennings, Chao Qi, Michael G. Ison, Judd F. Hultquist, Egon A. Ozer
EPI_ISL_14847871	2021-12-29	North America / USA / Illinois / Chicago	BA.1.20	Ramon Lorenzo-Redondo, Lacy M. Simons, Arghavan Alisoltanidehkordi, Taylor J. Dean, Chad J. Achenbach, Lawrence J. Jennings, Chao Qi, Michael G. Ison, Judd F. Hultquist, Egon A. Ozer
EPI_ISL_14847872	2021-12-28	North America / USA / Illinois / Chicago	BA.1.20	Ramon Lorenzo-Redondo, Lacy M. Simons, Arghavan Alisoltanidehkordi, Taylor J. Dean, Chad J. Achenbach, Lawrence J. Jennings, Chao Qi, Michael G. Ison, Judd F. Hultquist, Egon A. Ozer
EPI_ISL_14847874	2021-12-28	North America / USA / Illinois / Cook County	BA.1.20	Ramon Lorenzo-Redondo, Lacy M. Simons, Arghavan Alisoltanidehkordi, Taylor J. Dean, Chad J. Achenbach, Lawrence J. Jennings, Chao Qi, Michael G. Ison, Judd F. Hultquist, Egon A. Ozer
EPI_ISL_14847875	2021-12-28	North America / USA / Illinois / Chicago	BA.1.20	Ramon Lorenzo-Redondo, Lacy M. Simons, Arghavan Alisoltanidehkordi, Taylor J. Dean, Chad J. Achenbach, Lawrence J. Jennings, Chao Qi, Michael G. Ison, Judd F. Hultquist, Egon A. Ozer
EPI_ISL_14847876	2021-12-28	North America / USA / Illinois / Chicago	BA.1.20	Ramon Lorenzo-Redondo, Lacy M. Simons, Arghavan Alisoltanidehkordi, Taylor J. Dean, Chad J. Achenbach, Lawrence J. Jennings, Chao Qi, Michael G. Ison, Judd F. Hultquist, Egon A. Ozer
EPI_ISL_14847877	2021-12-27	North America / USA / Illinois / Chicago	AY.25	Ramon Lorenzo-Redondo, Lacy M. Simons, Arghavan Alisoltanidehkordi, Taylor J. Dean, Chad J. Achenbach, Lawrence J. Jennings, Chao Qi, Michael G. Ison, Judd F. Hultquist, Egon A. Ozer
EPI_ISL_14847942	2021-12-27	North America / USA / Illinois / Cook County	BA.1.20	Ramon Lorenzo-Redondo, Lacy M. Simons, Arghavan Alisoltanidehkordi, Taylor J. Dean, Chad J. Achenbach, Lawrence J. Jennings, Chao Qi, Michael G. Ison, Judd F. Hultquist, Egon A. Ozer
EPI_ISL_14847943	2022-01-06	North America / USA / Illinois / Chicago	BA.1.20	Ramon Lorenzo-Redondo, Lacy M. Simons, Arghavan Alisoltanidehkordi, Taylor J. Dean, Chad J. Achenbach, Lawrence J. Jennings, Chao Qi, Michael G. Ison, Judd F. Hultquist, Egon A. Ozer
EPI_ISL_14847946	2022-01-17	North America / USA / Illinois / Cook County	BA.1.1	Ramon Lorenzo-Redondo, Lacy M. Simons, Arghavan Alisoltanidehkordi, Taylor J. Dean, Chad J. Achenbach, Lawrence J. Jennings, Chao Qi, Michael G. Ison, Judd F. Hultquist, Egon A. Ozer
EPI_ISL_14847948	2022-01-14	North America / USA / Illinois / Chicago	BA.1	Ramon Lorenzo-Redondo, Lacy M. Simons, Arghavan Alisoltanidehkordi, Taylor J. Dean, Chad J. Achenbach, Lawrence J. Jennings, Chao Qi, Michael G. Ison, Judd F. Hultquist, Egon A. Ozer
EPI_ISL_14847949	2022-01-19	North America / USA / Illinois / Cook County	BA.1.20	Ramon Lorenzo-Redondo, Lacy M. Simons, Arghavan Alisoltanidehkordi, Taylor J. Dean, Chad J. Achenbach, Lawrence J. Jennings, Chao Qi, Michael G. Ison, Judd F. Hultquist, Egon A. Ozer
EPI_ISL_14847950	2022-01-20	North America / USA / Illinois / Cook County	BA.1.1.14	Ramon Lorenzo-Redondo, Lacy M. Simons, Arghavan Alisoltanidehkordi, Taylor J. Dean, Chad J. Achenbach, Lawrence J. Jennings, Chao Qi, Michael G. Ison, Judd F. Hultquist, Egon A. Ozer
EPI_ISL_14847951	2022-01-25	North America / USA / Illinois / Chicago	BA.1.1	Ramon Lorenzo-Redondo, Lacy M. Simons, Arghavan Alisoltanidehkordi, Taylor J. Dean, Chad J. Achenbach, Lawrence J. Jennings, Chao Qi, Michael G. Ison, Judd F. Hultquist, Egon A. Ozer
EPI_ISL_14847952	2022-01-25	North America / USA / Illinois / Chicago	BA.1.17	Ramon Lorenzo-Redondo, Lacy M. Simons, Arghavan Alisoltanidehkordi, Taylor J. Dean, Chad J. Achenbach, Lawrence J. Jennings, Chao Qi, Michael G. Ison, Judd F. Hultquist, Egon A. Ozer
EPI_ISL_14847953	2022-01-27	North America / USA / Illinois / Chicago	BA.1.1.18	Ramon Lorenzo-Redondo, Lacy M. Simons, Arghavan Alisoltanidehkordi, Taylor J. Dean, Chad J. Achenbach, Lawrence J. Jennings, Chao Qi, Michael G. Ison, Judd F. Hultquist, Egon A. Ozer
EPI_ISL_14847954	2022-01-27	North America / USA / Illinois / Cook County	BA.1.1.14	Ramon Lorenzo-Redondo, Lacy M. Simons, Arghavan Alisoltanidehkordi, Taylor J. Dean, Chad J. Achenbach, Lawrence J. Jennings, Chao Qi, Michael G. Ison, Judd F. Hultquist, Egon A. Ozer
EPI_ISL_14847955	2022-01-24	North America / USA / Illinois / Chicago	BA.1	Ramon Lorenzo-Redondo, Lacy M. Simons, Arghavan Alisoltanidehkordi, Taylor J. Dean, Chad J. Achenbach, Lawrence J. Jennings, Chao Qi, Michael G. Ison, Judd F. Hultquist, Egon A. Ozer
EPI_ISL_14847956	2022-01-26	North America / USA / Illinois / Chicago	BA.1.20	Ramon Lorenzo-Redondo, Lacy M. Simons, Arghavan Alisoltanidehkordi, Taylor J. Dean, Chad J. Achenbach, Lawrence J. Jennings, Chao Qi, Michael G. Ison, Judd F. Hultquist, Egon A. Ozer
EPI_ISL_14847958	2022-01-31	North America / USA / Illinois / Chicago	AY.3	Ramon Lorenzo-Redondo, Lacy M. Simons, Arghavan Alisoltanidehkordi, Taylor J. Dean, Chad J. Achenbach, Lawrence J. Jennings, Chao Qi, Michael G. Ison, Judd F. Hultquist, Egon A. Ozer
EPI_ISL_14847959	2022-01-11	North America / USA / Illinois / Chicago	AY.39	Ramon Lorenzo-Redondo, Lacy M. Simons, Arghavan Alisoltanidehkordi, Taylor J. Dean, Chad J. Achenbach, Lawrence J. Jennings, Chao Qi, Michael G. Ison, Judd F. Hultquist, Egon A. Ozer
EPI_ISL_14847960	2022-01-11	North America / USA / Illinois / Chicago	AY.39	Ramon Lorenzo-Redondo, Lacy M. Simons, Arghavan Alisoltanidehkordi, Taylor J. Dean, Chad J. Achenbach, Lawrence J. Jennings, Chao Qi, Michael G. Ison, Judd F. Hultquist, Egon A. Ozer
EPI_ISL_14847962	2022-02-08	North America / USA / Illinois / Chicago	BA.1.20	Ramon Lorenzo-Redondo, Lacy M. Simons, Arghavan Alisoltanidehkordi, Taylor J. Dean, Chad J. Achenbach, Lawrence J. Jennings, Chao Qi, Michael G. Ison, Judd F. Hultquist, Egon A. Ozer
EPI_ISL_14847963	2022-02-09	North America / USA / Illinois / Chicago	BA.1.20	Ramon Lorenzo-Redondo, Lacy M. Simons, Arghavan Alisoltanidehkordi, Taylor J. Dean, Chad J. Achenbach, Lawrence J. Jennings, Chao Qi, Michael G. Ison, Judd F. Hultquist, Egon A. Ozer
EPI_ISL_14847964	2022-02-16	North America / USA / Illinois / Cook County	BA.1.1	Ramon Lorenzo-Redondo, Lacy M. Simons, Arghavan Alisoltanidehkordi, Taylor J. Dean, Chad J. Achenbach, Lawrence J. Jennings, Chao Qi, Michael G. Ison, Judd F. Hultquist, Egon A. Ozer
EPI_ISL_14847966	2021-12-31	North America / USA / Illinois / Chicago	AY.44	Ramon Lorenzo-Redondo, Lacy M. Simons, Arghavan Alisoltanidehkordi, Taylor J. Dean, Chad J. Achenbach, Lawrence J. Jennings, Chao Qi, Michael G. Ison, Judd F. Hultquist, Egon A. Ozer
EPI_ISL_16119495	2022-01-16	North America / USA / Illinois / Chicago	BA.1.20	Ramon Lorenzo-Redondo, Lacy M. Simons, Arghavan Alisoltanidehkordi, Taylor J. Dean, Chad J. Achenbach, Lawrence J. Jennings, Chao Qi, Michael G. Ison, Judd F. Hultquist, Egon A. Ozer
EPI_ISL_16119498	2022-02-03	North America / USA / Illinois / Chicago	BA.1.20	Ramon Lorenzo-Redondo, Lacy M. Simons, Arghavan Alisoltanidehkordi, Taylor J. Dean, Chad J. Achenbach, Lawrence J. Jennings, Chao Qi, Michael G. Ison, Judd F. Hultquist, Egon A. Ozer
EPI_ISL_16119499	2022-02-04	North America / USA / Illinois / Chicago	BA.1.20	Ramon Lorenzo-Redondo, Lacy M. Simons, Arghavan Alisoltanidehkordi, Taylor J. Dean, Chad J. Achenbach, Lawrence J. Jennings, Chao Qi, Michael G. Ison, Judd F. Hultquist, Egon A. Ozer
EPI_ISL_16119501	2022-02-09	North America / USA / Illinois / Chicago	BA.1.1.18	Ramon Lorenzo-Redondo, Lacy M. Simons, Arghavan Alisoltanidehkordi, Taylor J. Dean, Chad J. Achenbach, Lawrence J. Jennings, Chao Qi, Michael G. Ison, Judd F. Hultquist, Egon A. Ozer
EPI_ISL_16119503	2022-01-04	North America / USA / Illinois / Chicago	BA.1.20	Ramon Lorenzo-Redondo, Lacy M. Simons, Arghavan Alisoltanidehkordi, Taylor J. Dean, Chad J. Achenbach, Lawrence J. Jennings, Chao Qi, Michael G. Ison, Judd F. Hultquist, Egon A. Ozer
EPI_ISL_16119504	2021-12-31	North America / USA / Illinois / Cook County	BA.1.18	Ramon Lorenzo-Redondo, Lacy M. Simons, Arghavan Alisoltanidehkordi, Taylor J. Dean, Chad J. Achenbach, Lawrence J. Jennings, Chao Qi, Michael G. Ison, Judd F. Hultquist, Egon A. Ozer
EPI_ISL_17587618	2021-12-27	North America / USA / Illinois / Chicago	AY.25.1	Ramon Lorenzo-Redondo, Lacy M. Simons, Arghavan Alisoltanidehkordi, Taylor J. Dean, Chad J. Achenbach, Lawrence J. Jennings, Chao Qi, Michael G. Ison, Judd F. Hultquist, Egon A. Ozer
EPI_ISL_17587620	2022-01-17	North America / USA / Illinois / Chicago	BA.1.1	Ramon Lorenzo-Redondo, Lacy M. Simons, Arghavan Alisoltanidehkordi, Taylor J. Dean, Chad J. Achenbach, Lawrence J. Jennings, Chao Qi, Michael G. Ison, Judd F. Hultquist, Egon A. Ozer
EPI_ISL_17587622	2022-01-27	North America / USA / Illinois / Chicago	BA.1.1	Ramon Lorenzo-Redondo, Lacy M. Simons, Arghavan Alisoltanidehkordi, Taylor J. Dean, Chad J. Achenbach, Lawrence J. Jennings, Chao Qi, Michael G. Ison, Judd F. Hultquist, Egon A. Ozer
EPI_ISL_17587624	2022-01-28	North America / USA / Illinois / Chicago	BA.1.1	Ramon Lorenzo-Redondo, Lacy M. Simons, Arghavan Alisoltanidehkordi, Taylor J. Dean, Chad J. Achenbach, Lawrence J. Jennings, Chao Qi, Michael G. Ison, Judd F. Hultquist, Egon A. Ozer
EPI_ISL_17587625	2022-01-11	North America / USA / Illinois / Chicago	BA.1.1	Ramon Lorenzo-Redondo, Lacy M. Simons, Arghavan Alisoltanidehkordi, Taylor J. Dean, Chad J. Achenbach, Lawrence J. Jennings, Chao Qi, Michael G. Ison, Judd F. Hultquist, Egon A. Ozer
EPI_ISL_17587626	2022-01-11	North America / USA / Illinois / Chicago	BA.1	Ramon Lorenzo-Redondo, Lacy M. Simons, Arghavan Alisoltanidehkordi, Taylor J. Dean, Chad J. Achenbach, Lawrence J. Jennings, Chao Qi, Michael G. Ison, Judd F. Hultquist, Egon A. Ozer
EPI_ISL_17587627	2022-02-01	North America / USA / Illinois / Cook County	BA.1.1	Ramon Lorenzo-Redondo, Lacy M. Simons, Arghavan Alisoltanidehkordi, Taylor J. Dean, Chad J. Achenbach, Lawrence J. Jennings, Chao Qi, Michael G. Ison, Judd F. Hultquist, Egon A. Ozer
EPI_ISL_17587629	2022-01-04	North America / USA / Illinois / Chicago	BA.1.20	Ramon Lorenzo-Redondo, Lacy M. Simons, Arghavan Alisoltanidehkordi, Taylor J. Dean, Chad J. Achenbach, Lawrence J. Jennings, Chao Qi, Michael G. Ison, Judd F. Hultquist, Egon A. Ozer
EPI_ISL_17587630	2022-02-08	North America / USA / Illinois / Chicago	BA.1.18	Ramon Lorenzo-Redondo, Lacy M. Simons, Arghavan Alisoltanidehkordi, Taylor J. Dean, Chad J. Achenbach, Lawrence J. Jennings, Chao Qi, Michael G. Ison, Judd F. Hultquist, Egon A. Ozer
EPI_ISL_17587631	2022-01-05	North America / USA / Illinois / Chicago	BA.1.20	Ramon Lorenzo-Redondo, Lacy M. Simons, Arghavan Alisoltanidehkordi, Taylor J. Dean, Chad J. Achenbach, Lawrence J. Jennings, Chao Qi, Michael G. Ison, Judd F. Hultquist, Egon A. Ozer
EPI_ISL_17587632	2022-01-04	North America / USA / Illinois / Chicago	BA.1.20	Ramon Lorenzo-Redondo, Lacy M. Simons, Arghavan Alisoltanidehkordi, Taylor J. Dean, Chad J. Achenbach, Lawrence J. Jennings, Chao Qi, Michael G. Ison, Judd F. Hultquist, Egon A. Ozer
EPI_ISL_17587635	2022-02-16	North America / USA / Illinois / Cook County	BA.1.1	Ramon Lorenzo-Redondo, Lacy M. Simons, Arghavan Alisoltanidehkordi, Taylor J. Dean, Chad J. Achenbach, Lawrence J. Jennings, Chao Qi, Michael G. Ison, Judd F. Hultquist, Egon A. Ozer
EPI_ISL_17587636	2022-01-02	North America / USA / Illinois / Chicago	AY.25.1	Ramon Lorenzo-Redondo, Lacy M. Simons, Arghavan Alisoltanidehkordi, Taylor J. Dean, Chad J. Achenbach, Lawrence J. Jennings, Chao Qi, Michael G. Ison, Judd F. Hultquist, Egon A. Ozer
EPI_ISL_17587637	2021-12-31	North America / USA / Illinois / Chicago	BA.1.20	Ramon Lorenzo-Redondo, Lacy M. Simons, Arghavan Alisoltanidehkordi, Taylor J. Dean, Chad J. Achenbach, Lawrence J. Jennings, Chao Qi, Michael G. Ison, Judd F. Hultquist, Egon A. Ozer
EPI_ISL_17587640	2021-12-29	North America / USA / Illinois / Chicago	BA.1.20	Ramon Lorenzo-Redondo, Lacy M. Simons, Arghavan Alisoltanidehkordi, Taylor J. Dean, Chad J. Achenbach, Lawrence J. Jennings, Chao Qi, Michael G. Ison, Judd F. Hultquist, Egon A. Ozer
EPI_ISL_17587641	2021-12-29	North America / USA / Illinois / Chicago	BA.1.20	Ramon Lorenzo-Redondo, Lacy M. Simons, Arghavan Alisoltanidehkordi, Taylor J. Dean, Chad J. Achenbach, Lawrence J. Jennings, Chao Qi, Michael G. Ison, Judd F. Hultquist, Egon A. Ozer
EPI_ISL_17660282	2022-01-23	North America / USA / Illinois / Chicago	BA.1	Ramon Lorenzo-Redondo, Lacy M. Simons, Arghavan Alisoltanidehkordi, Taylor J. Dean, Michael G. Ison, Xiaotian, Zheng, William J. Muller, Larry K. Kociolek, Judd F. Hultquist, Egon A. Ozer
EPI_ISL_8482246	2021-12-26	North America / USA / Illinois / Cook County	BA.1.20	Ramon Lorenzo-Redondo, Lacy M. Simons, Taylor J. Dean, Chad J. Achenbach, Lawrence J. Jennings, Chao Qi, Michael G. Ison, Judd F. Hultquist, Egon A. Ozer
EPI_ISL_8482247	2021-12-26	North America / USA / Illinois / Chicago	BA.1.20	Ramon Lorenzo-Redondo, Lacy M. Simons, Taylor J. Dean, Chad J. Achenbach, Lawrence J. Jennings, Chao Qi, Michael G. Ison, Judd F. Hultquist, Egon A. Ozer
EPI_ISL_8482249	2021-12-26	North America / USA / Illinois / Chicago	BA.1.1	Ramon Lorenzo-Redondo, Lacy M. Simons, Taylor J. Dean, Chad J. Achenbach, Lawrence J. Jennings, Chao Qi, Michael G. Ison, Judd F. Hultquist, Egon A. Ozer
EPI_ISL_8482250	2021-12-26	North America / USA / Illinois / Cook County	BA.1.20	Ramon Lorenzo-Redondo, Lacy M. Simons, Taylor J. Dean, Chad J. Achenbach, Lawrence J. Jennings, Chao Qi, Michael G. Ison, Judd F. Hultquist, Egon A. Ozer
EPI_ISL_8482251	2021-12-26	North America / USA / Illinois / Cook County	BA.1	Ramon Lorenzo-Redondo, Lacy M. Simons, Taylor J. Dean, Chad J. Achenbach, Lawrence J. Jennings, Chao Qi, Michael G. Ison, Judd F. Hultquist, Egon A. Ozer
EPI_ISL_8482253	2021-12-26	North America / USA / Illinois / Chicago	BA.1.20	Ramon Lorenzo-Redondo, Lacy M. Simons, Taylor J. Dean, Chad J. Achenbach, Lawrence J. Jennings, Chao Qi, Michael G. Ison, Judd F. Hultquist, Egon A. Ozer
EPI_ISL_8482254	2021-12-26	North America / USA / Illinois / Chicago	BA.1.20	Ramon Lorenzo-Redondo, Lacy M. Simons, Taylor J. Dean, Chad J. Achenbach, Lawrence J. Jennings, Chao Qi, Michael G. Ison, Judd F. Hultquist, Egon A. Ozer
EPI_ISL_8482255	2021-12-27	North America / USA / Illinois / Chicago	BA.1.20	Ramon Lorenzo-Redondo, Lacy M. Simons, Taylor J. Dean, Chad J. Achenbach, Lawrence J. Jennings, Chao Qi, Michael G. Ison, Judd F. Hultquist, Egon A. Ozer
EPI_ISL_8482256	2021-12-27	North America / USA / Illinois / Cook County	BA.2.2.1	Ramon Lorenzo-Redondo, Lacy M. Simons, Taylor J. Dean, Chad J. Achenbach, Lawrence J. Jennings, Chao Qi, Michael G. Ison, Judd F. Hultquist, Egon A. Ozer
EPI_ISL_8482257	2021-12-27	North America / USA / Illinois / Chicago	BA.1.20	Ramon Lorenzo-Redondo, Lacy M. Simons, Taylor J. Dean, Chad J. Achenbach, Lawrence J. Jennings, Chao Qi, Michael G. Ison, Judd F. Hultquist, Egon A. Ozer
EPI_ISL_8482258	2021-12-27	North America / USA / Illinois / Chicago	BA.1.15	Ramon Lorenzo-Redondo, Lacy M. Simons, Taylor J. Dean, Chad J. Achenbach, Lawrence J. Jennings, Chao Qi, Michael G. Ison, Judd F. Hultquist, Egon A. Ozer
EPI_ISL_8482259	2021-12-28	North America / USA / Illinois / Cook County	BA.1.20	Ramon Lorenzo-Redondo, Lacy M. Simons, Taylor J. Dean, Chad J. Achenbach, Lawrence J. Jennings, Chao Qi, Michael G. Ison, Judd F. Hultquist, Egon A. Ozer
EPI_ISL_8482260	2021-12-27	North America / USA / Illinois / Chicago	BA.1.20	Ramon Lorenzo-Redondo, Lacy M. Simons, Taylor J. Dean, Chad J. Achenbach, Lawrence J. Jennings, Chao Qi, Michael G. Ison, Judd F. Hultquist, Egon A. Ozer
EPI_ISL_8482261	2021-12-27	North America / USA / Illinois / Cook County	BA.1.20	Ramon Lorenzo-Redondo, Lacy M. Simons, Taylor J. Dean, Chad J. Achenbach, Lawrence J. Jennings, Chao Qi, Michael G. Ison, Judd F. Hultquist, Egon A. Ozer
EPI_ISL_8482262	2021-12-27	North America / USA / Illinois / Chicago	BA.1.20	Ramon Lorenzo-Redondo, Lacy M. Simons, Taylor J. Dean, Chad J. Achenbach, Lawrence J. Jennings, Chao Qi, Michael G. Ison, Judd F. Hultquist, Egon A. Ozer
EPI_ISL_8482264	2021-12-27	North America / USA / Illinois / Chicago	BA.1.20	Ramon Lorenzo-Redondo, Lacy M. Simons, Taylor J. Dean, Chad J. Achenbach, Lawrence J. Jennings, Chao Qi, Michael G. Ison, Judd F. Hultquist, Egon A. Ozer
EPI_ISL_8482266	2021-12-27	North America / USA / Illinois / Cook County	BA.1.20	Ramon Lorenzo-Redondo, Lacy M. Simons, Taylor J. Dean, Chad J. Achenbach, Lawrence J. Jennings, Chao Qi, Michael G. Ison, Judd F. Hultquist, Egon A. Ozer
EPI_ISL_8482267	2021-12-27	North America / USA / Illinois / Chicago	BA.1	Ramon Lorenzo-Redondo, Lacy M. Simons, Taylor J. Dean, Chad J. Achenbach, Lawrence J. Jennings, Chao Qi, Michael G. Ison, Judd F. Hultquist, Egon A. Ozer
EPI_ISL_8482268	2021-12-27	North America / USA / Illinois / Chicago	BA.1.20	Ramon Lorenzo-Redondo, Lacy M. Simons, Taylor J. Dean, Chad J. Achenbach, Lawrence J. Jennings, Chao Qi, Michael G. Ison, Judd F. Hultquist, Egon A. Ozer
EPI_ISL_8482269	2021-12-28	North America / USA / Illinois / Chicago	BA.1.20	Ramon Lorenzo-Redondo, Lacy M. Simons, Taylor J. Dean, Chad J. Achenbach, Lawrence J. Jennings, Chao Qi, Michael G. Ison, Judd F. Hultquist, Egon A. Ozer
EPI_ISL_8482270	2021-12-28	North America / USA / Illinois / Chicago	BA.1	Ramon Lorenzo-Redondo, Lacy M. Simons, Taylor J. Dean, Chad J. Achenbach, Lawrence J. Jennings, Chao Qi, Michael G. Ison, Judd F. Hultquist, Egon A. Ozer
EPI_ISL_8482271	2021-12-28	North America / USA / Illinois / Chicago	AY.100	Ramon Lorenzo-Redondo, Lacy M. Simons, Taylor J. Dean, Chad J. Achenbach, Lawrence J. Jennings, Chao Qi, Michael G. Ison, Judd F. Hultquist, Egon A. Ozer
EPI_ISL_8482272	2021-12-28	North America / USA / Illinois / Chicago	BA.1	Ramon Lorenzo-Redondo, Lacy M. Simons, Taylor J. Dean, Chad J. Achenbach, Lawrence J. Jennings, Chao Qi, Michael G. Ison, Judd F. Hultquist, Egon A. Ozer
EPI_ISL_8482273	2021-12-28	North America / USA / Illinois / Cook County	BA.1	Ramon Lorenzo-Redondo, Lacy M. Simons, Taylor J. Dean, Chad J. Achenbach, Lawrence J. Jennings, Chao Qi, Michael G. Ison, Judd F. Hultquist, Egon A. Ozer
EPI_ISL_8482274	2021-12-28	North America / USA / Illinois / Chicago	BA.1	Ramon Lorenzo-Redondo, Lacy M. Simons, Taylor J. Dean, Chad J. Achenbach, Lawrence J. Jennings, Chao Qi, Michael G. Ison, Judd F. Hultquist, Egon A. Ozer
EPI_ISL_8482275	2021-12-28	North America / USA / Illinois / Chicago	BA.1.20	Ramon Lorenzo-Redondo, Lacy M. Simons, Taylor J. Dean, Chad J. Achenbach, Lawrence J. Jennings, Chao Qi, Michael G. Ison, Judd F. Hultquist, Egon A. Ozer
EPI_ISL_8482276	2021-12-28	North America / USA / Illinois / Cook County	BA.1.15	Ramon Lorenzo-Redondo, Lacy M. Simons, Taylor J. Dean, Chad J. Achenbach, Lawrence J. Jennings, Chao Qi, Michael G. Ison, Judd F. Hultquist, Egon A. Ozer
EPI_ISL_8482278	2021-12-28	North America / USA / Illinois / Cook County	BA.1.18	Ramon Lorenzo-Redondo, Lacy M. Simons, Taylor J. Dean, Chad J. Achenbach, Lawrence J. Jennings, Chao Qi, Michael G. Ison, Judd F. Hultquist, Egon A. Ozer
EPI_ISL_8482280	2021-12-29	North America / USA / Illinois / Chicago	BA.1.20	Ramon Lorenzo-Redondo, Lacy M. Simons, Taylor J. Dean, Chad J. Achenbach, Lawrence J. Jennings, Chao Qi, Michael G. Ison, Judd F. Hultquist, Egon A. Ozer
EPI_ISL_8482281	2021-12-29	North America / USA / Illinois / Cook County	BA.1.20	Ramon Lorenzo-Redondo, Lacy M. Simons, Taylor J. Dean, Chad J. Achenbach, Lawrence J. Jennings, Chao Qi, Michael G. Ison, Judd F. Hultquist, Egon A. Ozer
EPI_ISL_8482282	2021-12-29	North America / USA / Illinois / Chicago	BA.1.1	Ramon Lorenzo-Redondo, Lacy M. Simons, Taylor J. Dean, Chad J. Achenbach, Lawrence J. Jennings, Chao Qi, Michael G. Ison, Judd F. Hultquist, Egon A. Ozer
EPI_ISL_8482283	2021-12-29	North America / USA / Illinois / Chicago	BA.1.20	Ramon Lorenzo-Redondo, Lacy M. Simons, Taylor J. Dean, Chad J. Achenbach, Lawrence J. Jennings, Chao Qi, Michael G. Ison, Judd F. Hultquist, Egon A. Ozer
EPI_ISL_8520658	2021-12-29	North America / USA / Illinois / Chicago	BA.1.20	Ramon Lorenzo-Redondo, Lacy M. Simons, Taylor J. Dean, Chad J. Achenbach, Lawrence J. Jennings, Chao Qi, Michael G. Ison, Judd F. Hultquist, Egon A. Ozer
EPI_ISL_8520659	2021-12-29	North America / USA / Illinois / Chicago	BA.1.15.2	Ramon Lorenzo-Redondo, Lacy M. Simons, Taylor J. Dean, Chad J. Achenbach, Lawrence J. Jennings, Chao Qi, Michael G. Ison, Judd F. Hultquist, Egon A. Ozer
EPI_ISL_8520661	2021-12-29	North America / USA / Illinois / Cook County	BA.1.20	Ramon Lorenzo-Redondo, Lacy M. Simons, Taylor J. Dean, Chad J. Achenbach, Lawrence J. Jennings, Chao Qi, Michael G. Ison, Judd F. Hultquist, Egon A. Ozer
EPI_ISL_8520663	2021-12-29	North America / USA / Illinois / Cook County	BA.1.1.18	Ramon Lorenzo-Redondo, Lacy M. Simons, Taylor J. Dean, Chad J. Achenbach, Lawrence J. Jennings, Chao Qi, Michael G. Ison, Judd F. Hultquist, Egon A. Ozer
EPI_ISL_8520664	2021-12-29	North America / USA / Illinois / Chicago	BA.1.1	Ramon Lorenzo-Redondo, Lacy M. Simons, Taylor J. Dean, Chad J. Achenbach, Lawrence J. Jennings, Chao Qi, Michael G. Ison, Judd F. Hultquist, Egon A. Ozer
EPI_ISL_8520665	2021-12-29	North America / USA / Illinois / Cook County	BA.1	Ramon Lorenzo-Redondo, Lacy M. Simons, Taylor J. Dean, Chad J. Achenbach, Lawrence J. Jennings, Chao Qi, Michael G. Ison, Judd F. Hultquist, Egon A. Ozer
EPI_ISL_8520666	2021-12-29	North America / USA / Illinois / Chicago	BA.1.20	Ramon Lorenzo-Redondo, Lacy M. Simons, Taylor J. Dean, Chad J. Achenbach, Lawrence J. Jennings, Chao Qi, Michael G. Ison, Judd F. Hultquist, Egon A. Ozer
EPI_ISL_8520668	2021-12-30	North America / USA / Illinois / Cook County	BA.1.20	Ramon Lorenzo-Redondo, Lacy M. Simons, Taylor J. Dean, Chad J. Achenbach, Lawrence J. Jennings, Chao Qi, Michael G. Ison, Judd F. Hultquist, Egon A. Ozer
EPI_ISL_8520669	2021-12-30	North America / USA / Illinois / Chicago	BA.1.15	Ramon Lorenzo-Redondo, Lacy M. Simons, Taylor J. Dean, Chad J. Achenbach, Lawrence J. Jennings, Chao Qi, Michael G. Ison, Judd F. Hultquist, Egon A. Ozer
EPI_ISL_8520671	2021-12-30	North America / USA / Illinois / Chicago	BA.1.20	Ramon Lorenzo-Redondo, Lacy M. Simons, Taylor J. Dean, Chad J. Achenbach, Lawrence J. Jennings, Chao Qi, Michael G. Ison, Judd F. Hultquist, Egon A. Ozer
EPI_ISL_8520672	2021-12-30	North America / USA / Illinois / Chicago	BA.1.1	Ramon Lorenzo-Redondo, Lacy M. Simons, Taylor J. Dean, Chad J. Achenbach, Lawrence J. Jennings, Chao Qi, Michael G. Ison, Judd F. Hultquist, Egon A. Ozer
EPI_ISL_8520673	2021-12-30	North America / USA / Illinois / Cook County	BA.1.18	Ramon Lorenzo-Redondo, Lacy M. Simons, Taylor J. Dean, Chad J. Achenbach, Lawrence J. Jennings, Chao Qi, Michael G. Ison, Judd F. Hultquist, Egon A. Ozer
EPI_ISL_8520674	2021-12-30	North America / USA / Illinois / Chicago	BA.1.1.14	Ramon Lorenzo-Redondo, Lacy M. Simons, Taylor J. Dean, Chad J. Achenbach, Lawrence J. Jennings, Chao Qi, Michael G. Ison, Judd F. Hultquist, Egon A. Ozer
EPI_ISL_8520675	2021-12-30	North America / USA / Illinois / Cook County	BA.1	Ramon Lorenzo-Redondo, Lacy M. Simons, Taylor J. Dean, Chad J. Achenbach, Lawrence J. Jennings, Chao Qi, Michael G. Ison, Judd F. Hultquist, Egon A. Ozer
EPI_ISL_8520676	2021-12-30	North America / USA / Illinois / Chicago	BA.1.18	Ramon Lorenzo-Redondo, Lacy M. Simons, Taylor J. Dean, Chad J. Achenbach, Lawrence J. Jennings, Chao Qi, Michael G. Ison, Judd F. Hultquist, Egon A. Ozer
EPI_ISL_8520677	2021-12-30	North America / USA / Illinois / Cook County	BA.1.15	Ramon Lorenzo-Redondo, Lacy M. Simons, Taylor J. Dean, Chad J. Achenbach, Lawrence J. Jennings, Chao Qi, Michael G. Ison, Judd F. Hultquist, Egon A. Ozer
EPI_ISL_8520679	2021-12-30	North America / USA / Illinois / Chicago	BA.1.1.14	Ramon Lorenzo-Redondo, Lacy M. Simons, Taylor J. Dean, Chad J. Achenbach, Lawrence J. Jennings, Chao Qi, Michael G. Ison, Judd F. Hultquist, Egon A. Ozer
EPI_ISL_8520681	2021-12-31	North America / USA / Illinois / Cook County	BA.1.1	Ramon Lorenzo-Redondo, Lacy M. Simons, Taylor J. Dean, Chad J. Achenbach, Lawrence J. Jennings, Chao Qi, Michael G. Ison, Judd F. Hultquist, Egon A. Ozer
EPI_ISL_8520683	2021-12-31	North America / USA / Illinois / Cook County	BA.1.20	Ramon Lorenzo-Redondo, Lacy M. Simons, Taylor J. Dean, Chad J. Achenbach, Lawrence J. Jennings, Chao Qi, Michael G. Ison, Judd F. Hultquist, Egon A. Ozer
EPI_ISL_8520685	2021-12-31	North America / USA / Illinois / Cook County	BA.1.20	Ramon Lorenzo-Redondo, Lacy M. Simons, Taylor J. Dean, Chad J. Achenbach, Lawrence J. Jennings, Chao Qi, Michael G. Ison, Judd F. Hultquist, Egon A. Ozer
EPI_ISL_8520687	2021-12-31	North America / USA / Illinois / Cook County	BA.1.20	Ramon Lorenzo-Redondo, Lacy M. Simons, Taylor J. Dean, Chad J. Achenbach, Lawrence J. Jennings, Chao Qi, Michael G. Ison, Judd F. Hultquist, Egon A. Ozer
EPI_ISL_8520689	2021-12-31	North America / USA / Illinois / Cook County	BA.1.20	Ramon Lorenzo-Redondo, Lacy M. Simons, Taylor J. Dean, Chad J. Achenbach, Lawrence J. Jennings, Chao Qi, Michael G. Ison, Judd F. Hultquist, Egon A. Ozer
EPI_ISL_8520690	2021-12-31	North America / USA / Illinois / Chicago	BA.1.20	Ramon Lorenzo-Redondo, Lacy M. Simons, Taylor J. Dean, Chad J. Achenbach, Lawrence J. Jennings, Chao Qi, Michael G. Ison, Judd F. Hultquist, Egon A. Ozer
EPI_ISL_8520693	2022-01-01	North America / USA / Illinois / Chicago	BA.1.20	Ramon Lorenzo-Redondo, Lacy M. Simons, Taylor J. Dean, Chad J. Achenbach, Lawrence J. Jennings, Chao Qi, Michael G. Ison, Judd F. Hultquist, Egon A. Ozer
EPI_ISL_8520694	2022-01-01	North America / USA / Illinois / Chicago	BA.1.1	Ramon Lorenzo-Redondo, Lacy M. Simons, Taylor J. Dean, Chad J. Achenbach, Lawrence J. Jennings, Chao Qi, Michael G. Ison, Judd F. Hultquist, Egon A. Ozer
EPI_ISL_8520695	2022-01-01	North America / USA / Illinois / Cook County	BA.1	Ramon Lorenzo-Redondo, Lacy M. Simons, Taylor J. Dean, Chad J. Achenbach, Lawrence J. Jennings, Chao Qi, Michael G. Ison, Judd F. Hultquist, Egon A. Ozer
EPI_ISL_8520697	2022-01-01	North America / USA / Illinois / Cook County	BA.1.15	Ramon Lorenzo-Redondo, Lacy M. Simons, Taylor J. Dean, Chad J. Achenbach, Lawrence J. Jennings, Chao Qi, Michael G. Ison, Judd F. Hultquist, Egon A. Ozer
EPI_ISL_8520698	2022-01-02	North America / USA / Illinois / Chicago	BA.1.20	Ramon Lorenzo-Redondo, Lacy M. Simons, Taylor J. Dean, Chad J. Achenbach, Lawrence J. Jennings, Chao Qi, Michael G. Ison, Judd F. Hultquist, Egon A. Ozer
EPI_ISL_8520699	2022-01-01	North America / USA / Illinois / Cook County	BA.1.20	Ramon Lorenzo-Redondo, Lacy M. Simons, Taylor J. Dean, Chad J. Achenbach, Lawrence J. Jennings, Chao Qi, Michael G. Ison, Judd F. Hultquist, Egon A. Ozer
EPI_ISL_8520700	2022-01-01	North America / USA / Illinois / Chicago	BA.1	Ramon Lorenzo-Redondo, Lacy M. Simons, Taylor J. Dean, Chad J. Achenbach, Lawrence J. Jennings, Chao Qi, Michael G. Ison, Judd F. Hultquist, Egon A. Ozer
EPI_ISL_8520701	2022-01-01	North America / USA / Illinois / Chicago	BA.1.1.14	Ramon Lorenzo-Redondo, Lacy M. Simons, Taylor J. Dean, Chad J. Achenbach, Lawrence J. Jennings, Chao Qi, Michael G. Ison, Judd F. Hultquist, Egon A. Ozer
EPI_ISL_8520703	2022-01-02	North America / USA / Illinois / Chicago	BA.1.15	Ramon Lorenzo-Redondo, Lacy M. Simons, Taylor J. Dean, Chad J. Achenbach, Lawrence J. Jennings, Chao Qi, Michael G. Ison, Judd F. Hultquist, Egon A. Ozer
EPI_ISL_8520704	2022-01-02	North America / USA / Illinois / Chicago	BA.1	Ramon Lorenzo-Redondo, Lacy M. Simons, Taylor J. Dean, Chad J. Achenbach, Lawrence J. Jennings, Chao Qi, Michael G. Ison, Judd F. Hultquist, Egon A. Ozer
EPI_ISL_8520705	2022-01-02	North America / USA / Illinois / Chicago	BA.1.18	Ramon Lorenzo-Redondo, Lacy M. Simons, Taylor J. Dean, Chad J. Achenbach, Lawrence J. Jennings, Chao Qi, Michael G. Ison, Judd F. Hultquist, Egon A. Ozer
EPI_ISL_8520706	2022-01-02	North America / USA / Illinois / Chicago	BA.1.15	Ramon Lorenzo-Redondo, Lacy M. Simons, Taylor J. Dean, Chad J. Achenbach, Lawrence J. Jennings, Chao Qi, Michael G. Ison, Judd F. Hultquist, Egon A. Ozer
EPI_ISL_8520707	2022-01-02	North America / USA / Illinois / Chicago	BA.1	Ramon Lorenzo-Redondo, Lacy M. Simons, Taylor J. Dean, Chad J. Achenbach, Lawrence J. Jennings, Chao Qi, Michael G. Ison, Judd F. Hultquist, Egon A. Ozer
EPI_ISL_8520708	2022-01-02	North America / USA / Illinois / Chicago	BA.1.20	Ramon Lorenzo-Redondo, Lacy M. Simons, Taylor J. Dean, Chad J. Achenbach, Lawrence J. Jennings, Chao Qi, Michael G. Ison, Judd F. Hultquist, Egon A. Ozer
EPI_ISL_8520709	2022-01-02	North America / USA / Illinois / Chicago	BA.1.17.2	Ramon Lorenzo-Redondo, Lacy M. Simons, Taylor J. Dean, Chad J. Achenbach, Lawrence J. Jennings, Chao Qi, Michael G. Ison, Judd F. Hultquist, Egon A. Ozer
EPI_ISL_8567942	2021-12-26	North America / USA / Illinois / Cook County	BA.1.17	Keith Gagnon
EPI_ISL_8567951	2021-12-28	North America / USA / Illinois / Cook County	BA.1.20	Keith Gagnon
EPI_ISL_8766878	2022-01-03	North America / USA / Illinois / Chicago	BA.1.1.18	Ramon Lorenzo-Redondo, Lacy M. Simons, Taylor J. Dean, Chad J. Achenbach, Lawrence J. Jennings, Chao Qi, Michael G. Ison, Judd F. Hultquist, Egon A. Ozer
EPI_ISL_8766879	2022-01-03	North America / USA / Illinois / Chicago	BA.1.20	Ramon Lorenzo-Redondo, Lacy M. Simons, Taylor J. Dean, Chad J. Achenbach, Lawrence J. Jennings, Chao Qi, Michael G. Ison, Judd F. Hultquist, Egon A. Ozer
EPI_ISL_8766880	2022-01-03	North America / USA / Illinois / Chicago	BA.1.1	Ramon Lorenzo-Redondo, Lacy M. Simons, Taylor J. Dean, Chad J. Achenbach, Lawrence J. Jennings, Chao Qi, Michael G. Ison, Judd F. Hultquist, Egon A. Ozer
EPI_ISL_8766881	2022-01-03	North America / USA / Illinois / Cook County	BA.1.1	Ramon Lorenzo-Redondo, Lacy M. Simons, Taylor J. Dean, Chad J. Achenbach, Lawrence J. Jennings, Chao Qi, Michael G. Ison, Judd F. Hultquist, Egon A. Ozer
EPI_ISL_8766883	2022-01-03	North America / USA / Illinois / Chicago	BA.1.20	Ramon Lorenzo-Redondo, Lacy M. Simons, Taylor J. Dean, Chad J. Achenbach, Lawrence J. Jennings, Chao Qi, Michael G. Ison, Judd F. Hultquist, Egon A. Ozer
EPI_ISL_8766885	2022-01-03	North America / USA / Illinois / Chicago	BA.1.15	Ramon Lorenzo-Redondo, Lacy M. Simons, Taylor J. Dean, Chad J. Achenbach, Lawrence J. Jennings, Chao Qi, Michael G. Ison, Judd F. Hultquist, Egon A. Ozer
EPI_ISL_8766886	2022-01-03	North America / USA / Illinois / Chicago	BA.1.20	Ramon Lorenzo-Redondo, Lacy M. Simons, Taylor J. Dean, Chad J. Achenbach, Lawrence J. Jennings, Chao Qi, Michael G. Ison, Judd F. Hultquist, Egon A. Ozer
EPI_ISL_8766887	2022-01-03	North America / USA / Illinois / Chicago	BA.1.18	Ramon Lorenzo-Redondo, Lacy M. Simons, Taylor J. Dean, Chad J. Achenbach, Lawrence J. Jennings, Chao Qi, Michael G. Ison, Judd F. Hultquist, Egon A. Ozer
EPI_ISL_8766891	2022-01-03	North America / USA / Illinois / Cook County	BA.1.20	Ramon Lorenzo-Redondo, Lacy M. Simons, Taylor J. Dean, Chad J. Achenbach, Lawrence J. Jennings, Chao Qi, Michael G. Ison, Judd F. Hultquist, Egon A. Ozer
EPI_ISL_8766892	2022-01-03	North America / USA / Illinois / Chicago	BA.1	Ramon Lorenzo-Redondo, Lacy M. Simons, Taylor J. Dean, Chad J. Achenbach, Lawrence J. Jennings, Chao Qi, Michael G. Ison, Judd F. Hultquist, Egon A. Ozer
EPI_ISL_8766894	2022-01-03	North America / USA / Illinois / Chicago	BA.1.18	Ramon Lorenzo-Redondo, Lacy M. Simons, Taylor J. Dean, Chad J. Achenbach, Lawrence J. Jennings, Chao Qi, Michael G. Ison, Judd F. Hultquist, Egon A. Ozer
EPI_ISL_8766895	2022-01-03	North America / USA / Illinois / Chicago	BA.1.20	Ramon Lorenzo-Redondo, Lacy M. Simons, Taylor J. Dean, Chad J. Achenbach, Lawrence J. Jennings, Chao Qi, Michael G. Ison, Judd F. Hultquist, Egon A. Ozer
EPI_ISL_8766896	2022-01-03	North America / USA / Illinois / Cook County	BA.1.1	Ramon Lorenzo-Redondo, Lacy M. Simons, Taylor J. Dean, Chad J. Achenbach, Lawrence J. Jennings, Chao Qi, Michael G. Ison, Judd F. Hultquist, Egon A. Ozer
EPI_ISL_8766897	2022-01-04	North America / USA / Illinois / Chicago	BA.1	Ramon Lorenzo-Redondo, Lacy M. Simons, Taylor J. Dean, Chad J. Achenbach, Lawrence J. Jennings, Chao Qi, Michael G. Ison, Judd F. Hultquist, Egon A. Ozer
EPI_ISL_8766898	2022-01-04	North America / USA / Illinois / Cook County	BA.1.15	Ramon Lorenzo-Redondo, Lacy M. Simons, Taylor J. Dean, Chad J. Achenbach, Lawrence J. Jennings, Chao Qi, Michael G. Ison, Judd F. Hultquist, Egon A. Ozer
EPI_ISL_8766900	2022-01-04	North America / USA / Illinois / Chicago	BA.1.20	Ramon Lorenzo-Redondo, Lacy M. Simons, Taylor J. Dean, Chad J. Achenbach, Lawrence J. Jennings, Chao Qi, Michael G. Ison, Judd F. Hultquist, Egon A. Ozer
EPI_ISL_8766901	2022-01-04	North America / USA / Illinois / Chicago	BA.1.1	Ramon Lorenzo-Redondo, Lacy M. Simons, Taylor J. Dean, Chad J. Achenbach, Lawrence J. Jennings, Chao Qi, Michael G. Ison, Judd F. Hultquist, Egon A. Ozer
EPI_ISL_8766904	2022-01-04	North America / USA / Illinois / Chicago	BA.1.20	Ramon Lorenzo-Redondo, Lacy M. Simons, Taylor J. Dean, Chad J. Achenbach, Lawrence J. Jennings, Chao Qi, Michael G. Ison, Judd F. Hultquist, Egon A. Ozer
EPI_ISL_8766905	2022-01-04	North America / USA / Illinois / Cook County	BA.1.18	Ramon Lorenzo-Redondo, Lacy M. Simons, Taylor J. Dean, Chad J. Achenbach, Lawrence J. Jennings, Chao Qi, Michael G. Ison, Judd F. Hultquist, Egon A. Ozer
EPI_ISL_8766907	2022-01-04	North America / USA / Illinois / Chicago	BA.1.1	Ramon Lorenzo-Redondo, Lacy M. Simons, Taylor J. Dean, Chad J. Achenbach, Lawrence J. Jennings, Chao Qi, Michael G. Ison, Judd F. Hultquist, Egon A. Ozer
EPI_ISL_8766908	2022-01-04	North America / USA / Illinois / Cook County	BA.1.15	Ramon Lorenzo-Redondo, Lacy M. Simons, Taylor J. Dean, Chad J. Achenbach, Lawrence J. Jennings, Chao Qi, Michael G. Ison, Judd F. Hultquist, Egon A. Ozer
EPI_ISL_8766909	2022-01-04	North America / USA / Illinois / Cook County	BA.1.15	Ramon Lorenzo-Redondo, Lacy M. Simons, Taylor J. Dean, Chad J. Achenbach, Lawrence J. Jennings, Chao Qi, Michael G. Ison, Judd F. Hultquist, Egon A. Ozer
EPI_ISL_8766910	2022-01-04	North America / USA / Illinois / Chicago	BA.1.18	Ramon Lorenzo-Redondo, Lacy M. Simons, Taylor J. Dean, Chad J. Achenbach, Lawrence J. Jennings, Chao Qi, Michael G. Ison, Judd F. Hultquist, Egon A. Ozer
EPI_ISL_8766911	2022-01-04	North America / USA / Illinois / Chicago	BA.1.20	Ramon Lorenzo-Redondo, Lacy M. Simons, Taylor J. Dean, Chad J. Achenbach, Lawrence J. Jennings, Chao Qi, Michael G. Ison, Judd F. Hultquist, Egon A. Ozer
EPI_ISL_8766915	2022-01-05	North America / USA / Illinois / Chicago	BA.1	Ramon Lorenzo-Redondo, Lacy M. Simons, Taylor J. Dean, Chad J. Achenbach, Lawrence J. Jennings, Chao Qi, Michael G. Ison, Judd F. Hultquist, Egon A. Ozer
EPI_ISL_8766916	2022-01-05	North America / USA / Illinois / Cook County	BA.1.18	Ramon Lorenzo-Redondo, Lacy M. Simons, Taylor J. Dean, Chad J. Achenbach, Lawrence J. Jennings, Chao Qi, Michael G. Ison, Judd F. Hultquist, Egon A. Ozer
EPI_ISL_8766918	2022-01-05	North America / USA / Illinois / Chicago	BA.1.20	Ramon Lorenzo-Redondo, Lacy M. Simons, Taylor J. Dean, Chad J. Achenbach, Lawrence J. Jennings, Chao Qi, Michael G. Ison, Judd F. Hultquist, Egon A. Ozer
EPI_ISL_8766919	2022-01-05	North America / USA / Illinois / Chicago	BA.1.20	Ramon Lorenzo-Redondo, Lacy M. Simons, Taylor J. Dean, Chad J. Achenbach, Lawrence J. Jennings, Chao Qi, Michael G. Ison, Judd F. Hultquist, Egon A. Ozer
EPI_ISL_8766922	2022-01-05	North America / USA / Illinois / Chicago	BA.1.20	Ramon Lorenzo-Redondo, Lacy M. Simons, Taylor J. Dean, Chad J. Achenbach, Lawrence J. Jennings, Chao Qi, Michael G. Ison, Judd F. Hultquist, Egon A. Ozer
EPI_ISL_8766924	2022-01-05	North America / USA / Illinois / Chicago	BA.1.1	Ramon Lorenzo-Redondo, Lacy M. Simons, Taylor J. Dean, Chad J. Achenbach, Lawrence J. Jennings, Chao Qi, Michael G. Ison, Judd F. Hultquist, Egon A. Ozer
EPI_ISL_8766925	2022-01-05	North America / USA / Illinois / Cook County	BA.1.18	Ramon Lorenzo-Redondo, Lacy M. Simons, Taylor J. Dean, Chad J. Achenbach, Lawrence J. Jennings, Chao Qi, Michael G. Ison, Judd F. Hultquist, Egon A. Ozer
EPI_ISL_8766926	2022-01-05	North America / USA / Illinois / Chicago	BA.1.20	Ramon Lorenzo-Redondo, Lacy M. Simons, Taylor J. Dean, Chad J. Achenbach, Lawrence J. Jennings, Chao Qi, Michael G. Ison, Judd F. Hultquist, Egon A. Ozer
EPI_ISL_8766927	2022-01-05	North America / USA / Illinois / Cook County	BA.1	Ramon Lorenzo-Redondo, Lacy M. Simons, Taylor J. Dean, Chad J. Achenbach, Lawrence J. Jennings, Chao Qi, Michael G. Ison, Judd F. Hultquist, Egon A. Ozer
EPI_ISL_8766931	2022-01-06	North America / USA / Illinois / Chicago	BA.1.20	Ramon Lorenzo-Redondo, Lacy M. Simons, Taylor J. Dean, Chad J. Achenbach, Lawrence J. Jennings, Chao Qi, Michael G. Ison, Judd F. Hultquist, Egon A. Ozer
EPI_ISL_8766932	2022-01-06	North America / USA / Illinois / Chicago	BA.1.15	Ramon Lorenzo-Redondo, Lacy M. Simons, Taylor J. Dean, Chad J. Achenbach, Lawrence J. Jennings, Chao Qi, Michael G. Ison, Judd F. Hultquist, Egon A. Ozer
EPI_ISL_8766933	2022-01-06	North America / USA / Illinois / Chicago	BA.1.1	Ramon Lorenzo-Redondo, Lacy M. Simons, Taylor J. Dean, Chad J. Achenbach, Lawrence J. Jennings, Chao Qi, Michael G. Ison, Judd F. Hultquist, Egon A. Ozer
EPI_ISL_8766935	2022-01-06	North America / USA / Illinois / Chicago	BA.1.1	Ramon Lorenzo-Redondo, Lacy M. Simons, Taylor J. Dean, Chad J. Achenbach, Lawrence J. Jennings, Chao Qi, Michael G. Ison, Judd F. Hultquist, Egon A. Ozer
EPI_ISL_8766936	2022-01-06	North America / USA / Illinois / Chicago	BA.1.15	Ramon Lorenzo-Redondo, Lacy M. Simons, Taylor J. Dean, Chad J. Achenbach, Lawrence J. Jennings, Chao Qi, Michael G. Ison, Judd F. Hultquist, Egon A. Ozer
EPI_ISL_8766937	2022-01-06	North America / USA / Illinois / Chicago	BA.1	Ramon Lorenzo-Redondo, Lacy M. Simons, Taylor J. Dean, Chad J. Achenbach, Lawrence J. Jennings, Chao Qi, Michael G. Ison, Judd F. Hultquist, Egon A. Ozer
EPI_ISL_8766938	2022-01-06	North America / USA / Illinois / Chicago	BA.1.20	Ramon Lorenzo-Redondo, Lacy M. Simons, Taylor J. Dean, Chad J. Achenbach, Lawrence J. Jennings, Chao Qi, Michael G. Ison, Judd F. Hultquist, Egon A. Ozer
EPI_ISL_8766939	2022-01-06	North America / USA / Illinois / Cook County	BA.1	Ramon Lorenzo-Redondo, Lacy M. Simons, Taylor J. Dean, Chad J. Achenbach, Lawrence J. Jennings, Chao Qi, Michael G. Ison, Judd F. Hultquist, Egon A. Ozer
EPI_ISL_8766940	2022-01-06	North America / USA / Illinois / Chicago	BA.1.18	Ramon Lorenzo-Redondo, Lacy M. Simons, Taylor J. Dean, Chad J. Achenbach, Lawrence J. Jennings, Chao Qi, Michael G. Ison, Judd F. Hultquist, Egon A. Ozer
EPI_ISL_8766941	2022-01-06	North America / USA / Illinois / Chicago	BA.1.17	Ramon Lorenzo-Redondo, Lacy M. Simons, Taylor J. Dean, Chad J. Achenbach, Lawrence J. Jennings, Chao Qi, Michael G. Ison, Judd F. Hultquist, Egon A. Ozer
EPI_ISL_8766942	2022-01-06	North America / USA / Illinois / Chicago	BA.1.1	Ramon Lorenzo-Redondo, Lacy M. Simons, Taylor J. Dean, Chad J. Achenbach, Lawrence J. Jennings, Chao Qi, Michael G. Ison, Judd F. Hultquist, Egon A. Ozer
EPI_ISL_8766943	2022-01-06	North America / USA / Illinois / Chicago	BA.1.18	Ramon Lorenzo-Redondo, Lacy M. Simons, Taylor J. Dean, Chad J. Achenbach, Lawrence J. Jennings, Chao Qi, Michael G. Ison, Judd F. Hultquist, Egon A. Ozer
EPI_ISL_8766944	2022-01-07	North America / USA / Illinois / Chicago	AY.3	Ramon Lorenzo-Redondo, Lacy M. Simons, Taylor J. Dean, Chad J. Achenbach, Lawrence J. Jennings, Chao Qi, Michael G. Ison, Judd F. Hultquist, Egon A. Ozer
EPI_ISL_8766945	2022-01-07	North America / USA / Illinois / Chicago	BA.1.18	Ramon Lorenzo-Redondo, Lacy M. Simons, Taylor J. Dean, Chad J. Achenbach, Lawrence J. Jennings, Chao Qi, Michael G. Ison, Judd F. Hultquist, Egon A. Ozer
EPI_ISL_8766946	2022-01-07	North America / USA / Illinois / Cook County	BA.1.17.2	Ramon Lorenzo-Redondo, Lacy M. Simons, Taylor J. Dean, Chad J. Achenbach, Lawrence J. Jennings, Chao Qi, Michael G. Ison, Judd F. Hultquist, Egon A. Ozer
EPI_ISL_8766947	2022-01-07	North America / USA / Illinois / Chicago	BA.1.20	Ramon Lorenzo-Redondo, Lacy M. Simons, Taylor J. Dean, Chad J. Achenbach, Lawrence J. Jennings, Chao Qi, Michael G. Ison, Judd F. Hultquist, Egon A. Ozer
EPI_ISL_8766948	2022-01-07	North America / USA / Illinois / Cook County	BA.1.1	Ramon Lorenzo-Redondo, Lacy M. Simons, Taylor J. Dean, Chad J. Achenbach, Lawrence J. Jennings, Chao Qi, Michael G. Ison, Judd F. Hultquist, Egon A. Ozer
EPI_ISL_8766950	2022-01-07	North America / USA / Illinois / Chicago	BA.1.20	Ramon Lorenzo-Redondo, Lacy M. Simons, Taylor J. Dean, Chad J. Achenbach, Lawrence J. Jennings, Chao Qi, Michael G. Ison, Judd F. Hultquist, Egon A. Ozer
EPI_ISL_8766951	2022-01-07	North America / USA / Illinois / Chicago	BA.1.1	Ramon Lorenzo-Redondo, Lacy M. Simons, Taylor J. Dean, Chad J. Achenbach, Lawrence J. Jennings, Chao Qi, Michael G. Ison, Judd F. Hultquist, Egon A. Ozer
EPI_ISL_8766952	2022-01-07	North America / USA / Illinois / Chicago	BA.1.20	Ramon Lorenzo-Redondo, Lacy M. Simons, Taylor J. Dean, Chad J. Achenbach, Lawrence J. Jennings, Chao Qi, Michael G. Ison, Judd F. Hultquist, Egon A. Ozer
EPI_ISL_8766954	2022-01-07	North America / USA / Illinois / Cook County	BA.1.1	Ramon Lorenzo-Redondo, Lacy M. Simons, Taylor J. Dean, Chad J. Achenbach, Lawrence J. Jennings, Chao Qi, Michael G. Ison, Judd F. Hultquist, Egon A. Ozer
EPI_ISL_8766955	2022-01-07	North America / USA / Illinois / Chicago	BA.1.20	Ramon Lorenzo-Redondo, Lacy M. Simons, Taylor J. Dean, Chad J. Achenbach, Lawrence J. Jennings, Chao Qi, Michael G. Ison, Judd F. Hultquist, Egon A. Ozer
EPI_ISL_8766957	2022-01-07	North America / USA / Illinois / Chicago	BA.1	Ramon Lorenzo-Redondo, Lacy M. Simons, Taylor J. Dean, Chad J. Achenbach, Lawrence J. Jennings, Chao Qi, Michael G. Ison, Judd F. Hultquist, Egon A. Ozer
EPI_ISL_8766958	2022-01-07	North America / USA / Illinois / Cook County	BA.1.1	Ramon Lorenzo-Redondo, Lacy M. Simons, Taylor J. Dean, Chad J. Achenbach, Lawrence J. Jennings, Chao Qi, Michael G. Ison, Judd F. Hultquist, Egon A. Ozer
EPI_ISL_8766959	2022-01-08	North America / USA / Illinois / Cook County	BA.1	Ramon Lorenzo-Redondo, Lacy M. Simons, Taylor J. Dean, Chad J. Achenbach, Lawrence J. Jennings, Chao Qi, Michael G. Ison, Judd F. Hultquist, Egon A. Ozer
EPI_ISL_8766960	2022-01-08	North America / USA / Illinois / Chicago	BA.1.20	Ramon Lorenzo-Redondo, Lacy M. Simons, Taylor J. Dean, Chad J. Achenbach, Lawrence J. Jennings, Chao Qi, Michael G. Ison, Judd F. Hultquist, Egon A. Ozer
EPI_ISL_8766961	2022-01-08	North America / USA / Illinois / Cook County	BA.1.20	Ramon Lorenzo-Redondo, Lacy M. Simons, Taylor J. Dean, Chad J. Achenbach, Lawrence J. Jennings, Chao Qi, Michael G. Ison, Judd F. Hultquist, Egon A. Ozer
EPI_ISL_8766962	2022-01-08	North America / USA / Illinois / Chicago	BA.1.15	Ramon Lorenzo-Redondo, Lacy M. Simons, Taylor J. Dean, Chad J. Achenbach, Lawrence J. Jennings, Chao Qi, Michael G. Ison, Judd F. Hultquist, Egon A. Ozer
EPI_ISL_8766963	2022-01-08	North America / USA / Illinois / Chicago	BA.1	Ramon Lorenzo-Redondo, Lacy M. Simons, Taylor J. Dean, Chad J. Achenbach, Lawrence J. Jennings, Chao Qi, Michael G. Ison, Judd F. Hultquist, Egon A. Ozer
EPI_ISL_8766964	2022-01-08	North America / USA / Illinois / Chicago	BA.1	Ramon Lorenzo-Redondo, Lacy M. Simons, Taylor J. Dean, Chad J. Achenbach, Lawrence J. Jennings, Chao Qi, Michael G. Ison, Judd F. Hultquist, Egon A. Ozer
EPI_ISL_8766965	2022-01-08	North America / USA / Illinois / Chicago	BA.1.20	Ramon Lorenzo-Redondo, Lacy M. Simons, Taylor J. Dean, Chad J. Achenbach, Lawrence J. Jennings, Chao Qi, Michael G. Ison, Judd F. Hultquist, Egon A. Ozer
EPI_ISL_8766966	2022-01-08	North America / USA / Illinois / Cook County	BA.1.1.18	Ramon Lorenzo-Redondo, Lacy M. Simons, Taylor J. Dean, Chad J. Achenbach, Lawrence J. Jennings, Chao Qi, Michael G. Ison, Judd F. Hultquist, Egon A. Ozer
EPI_ISL_8766967	2022-01-08	North America / USA / Illinois / Chicago	BA.1.20	Ramon Lorenzo-Redondo, Lacy M. Simons, Taylor J. Dean, Chad J. Achenbach, Lawrence J. Jennings, Chao Qi, Michael G. Ison, Judd F. Hultquist, Egon A. Ozer
EPI_ISL_8766968	2022-01-08	North America / USA / Illinois / Cook County	BA.1.1.18	Ramon Lorenzo-Redondo, Lacy M. Simons, Taylor J. Dean, Chad J. Achenbach, Lawrence J. Jennings, Chao Qi, Michael G. Ison, Judd F. Hultquist, Egon A. Ozer
EPI_ISL_8766969	2022-01-08	North America / USA / Illinois / Cook County	BA.1.1	Ramon Lorenzo-Redondo, Lacy M. Simons, Taylor J. Dean, Chad J. Achenbach, Lawrence J. Jennings, Chao Qi, Michael G. Ison, Judd F. Hultquist, Egon A. Ozer
EPI_ISL_8766970	2022-01-08	North America / USA / Illinois / Cook County	BA.1	Ramon Lorenzo-Redondo, Lacy M. Simons, Taylor J. Dean, Chad J. Achenbach, Lawrence J. Jennings, Chao Qi, Michael G. Ison, Judd F. Hultquist, Egon A. Ozer
EPI_ISL_8766972	2022-01-08	North America / USA / Illinois / Chicago	BA.1	Ramon Lorenzo-Redondo, Lacy M. Simons, Taylor J. Dean, Chad J. Achenbach, Lawrence J. Jennings, Chao Qi, Michael G. Ison, Judd F. Hultquist, Egon A. Ozer
EPI_ISL_8766973	2022-01-08	North America / USA / Illinois / Chicago	BA.1.1.18	Ramon Lorenzo-Redondo, Lacy M. Simons, Taylor J. Dean, Chad J. Achenbach, Lawrence J. Jennings, Chao Qi, Michael G. Ison, Judd F. Hultquist, Egon A. Ozer
EPI_ISL_8766974	2022-01-08	North America / USA / Illinois / Chicago	BA.1.1	Ramon Lorenzo-Redondo, Lacy M. Simons, Taylor J. Dean, Chad J. Achenbach, Lawrence J. Jennings, Chao Qi, Michael G. Ison, Judd F. Hultquist, Egon A. Ozer
EPI_ISL_8766975	2022-01-08	North America / USA / Illinois / Chicago	BA.1.18	Ramon Lorenzo-Redondo, Lacy M. Simons, Taylor J. Dean, Chad J. Achenbach, Lawrence J. Jennings, Chao Qi, Michael G. Ison, Judd F. Hultquist, Egon A. Ozer
EPI_ISL_8766976	2022-01-09	North America / USA / Illinois / Chicago	BA.1.1	Ramon Lorenzo-Redondo, Lacy M. Simons, Taylor J. Dean, Chad J. Achenbach, Lawrence J. Jennings, Chao Qi, Michael G. Ison, Judd F. Hultquist, Egon A. Ozer
EPI_ISL_8766977	2022-01-07	North America / USA / Illinois / Chicago	BA.1	Ramon Lorenzo-Redondo, Lacy M. Simons, Taylor J. Dean, Chad J. Achenbach, Lawrence J. Jennings, Chao Qi, Michael G. Ison, Judd F. Hultquist, Egon A. Ozer
EPI_ISL_8766979	2022-01-09	North America / USA / Illinois / Chicago	BA.1.18	Ramon Lorenzo-Redondo, Lacy M. Simons, Taylor J. Dean, Chad J. Achenbach, Lawrence J. Jennings, Chao Qi, Michael G. Ison, Judd F. Hultquist, Egon A. Ozer
EPI_ISL_8766980	2022-01-09	North America / USA / Illinois / Chicago	BA.1	Ramon Lorenzo-Redondo, Lacy M. Simons, Taylor J. Dean, Chad J. Achenbach, Lawrence J. Jennings, Chao Qi, Michael G. Ison, Judd F. Hultquist, Egon A. Ozer
EPI_ISL_8766981	2022-01-09	North America / USA / Illinois / Chicago	BA.1.20	Ramon Lorenzo-Redondo, Lacy M. Simons, Taylor J. Dean, Chad J. Achenbach, Lawrence J. Jennings, Chao Qi, Michael G. Ison, Judd F. Hultquist, Egon A. Ozer
EPI_ISL_8766982	2022-01-09	North America / USA / Illinois / Chicago	BA.1.15	Ramon Lorenzo-Redondo, Lacy M. Simons, Taylor J. Dean, Chad J. Achenbach, Lawrence J. Jennings, Chao Qi, Michael G. Ison, Judd F. Hultquist, Egon A. Ozer
EPI_ISL_8766983	2022-01-09	North America / USA / Illinois / Cook County	BA.1.20	Ramon Lorenzo-Redondo, Lacy M. Simons, Taylor J. Dean, Chad J. Achenbach, Lawrence J. Jennings, Chao Qi, Michael G. Ison, Judd F. Hultquist, Egon A. Ozer
EPI_ISL_8766984	2022-01-09	North America / USA / Illinois / Chicago	BA.1.1	Ramon Lorenzo-Redondo, Lacy M. Simons, Taylor J. Dean, Chad J. Achenbach, Lawrence J. Jennings, Chao Qi, Michael G. Ison, Judd F. Hultquist, Egon A. Ozer
EPI_ISL_8766986	2022-01-09	North America / USA / Illinois / Chicago	BA.1.20	Ramon Lorenzo-Redondo, Lacy M. Simons, Taylor J. Dean, Chad J. Achenbach, Lawrence J. Jennings, Chao Qi, Michael G. Ison, Judd F. Hultquist, Egon A. Ozer
EPI_ISL_8766987	2022-01-09	North America / USA / Illinois / Cook County	BA.1	Ramon Lorenzo-Redondo, Lacy M. Simons, Taylor J. Dean, Chad J. Achenbach, Lawrence J. Jennings, Chao Qi, Michael G. Ison, Judd F. Hultquist, Egon A. Ozer
EPI_ISL_8766988	2022-01-09	North America / USA / Illinois / Chicago	BA.1.1	Ramon Lorenzo-Redondo, Lacy M. Simons, Taylor J. Dean, Chad J. Achenbach, Lawrence J. Jennings, Chao Qi, Michael G. Ison, Judd F. Hultquist, Egon A. Ozer
EPI_ISL_8766989	2022-01-09	North America / USA / Illinois / Chicago	BA.1.20	Ramon Lorenzo-Redondo, Lacy M. Simons, Taylor J. Dean, Chad J. Achenbach, Lawrence J. Jennings, Chao Qi, Michael G. Ison, Judd F. Hultquist, Egon A. Ozer
EPI_ISL_8766990	2022-01-09	North America / USA / Illinois / Chicago	BA.1.20	Ramon Lorenzo-Redondo, Lacy M. Simons, Taylor J. Dean, Chad J. Achenbach, Lawrence J. Jennings, Chao Qi, Michael G. Ison, Judd F. Hultquist, Egon A. Ozer
EPI_ISL_8766994	2022-01-10	North America / USA / Illinois / Chicago	BA.1	Ramon Lorenzo-Redondo, Lacy M. Simons, Taylor J. Dean, Chad J. Achenbach, Lawrence J. Jennings, Chao Qi, Michael G. Ison, Judd F. Hultquist, Egon A. Ozer
EPI_ISL_8766995	2022-01-10	North America / USA / Illinois / Chicago	BA.1.20	Ramon Lorenzo-Redondo, Lacy M. Simons, Taylor J. Dean, Chad J. Achenbach, Lawrence J. Jennings, Chao Qi, Michael G. Ison, Judd F. Hultquist, Egon A. Ozer
EPI_ISL_8766996	2022-01-10	North America / USA / Illinois / Cook County	BA.1.18	Ramon Lorenzo-Redondo, Lacy M. Simons, Taylor J. Dean, Chad J. Achenbach, Lawrence J. Jennings, Chao Qi, Michael G. Ison, Judd F. Hultquist, Egon A. Ozer
EPI_ISL_8766998	2022-01-10	North America / USA / Illinois / Chicago	BA.1.20	Ramon Lorenzo-Redondo, Lacy M. Simons, Taylor J. Dean, Chad J. Achenbach, Lawrence J. Jennings, Chao Qi, Michael G. Ison, Judd F. Hultquist, Egon A. Ozer
EPI_ISL_8767000	2022-01-10	North America / USA / Illinois / Chicago	BA.1	Ramon Lorenzo-Redondo, Lacy M. Simons, Taylor J. Dean, Chad J. Achenbach, Lawrence J. Jennings, Chao Qi, Michael G. Ison, Judd F. Hultquist, Egon A. Ozer
EPI_ISL_8767001	2022-01-10	North America / USA / Illinois / Chicago	BA.1.15	Ramon Lorenzo-Redondo, Lacy M. Simons, Taylor J. Dean, Chad J. Achenbach, Lawrence J. Jennings, Chao Qi, Michael G. Ison, Judd F. Hultquist, Egon A. Ozer
EPI_ISL_8767003	2022-01-10	North America / USA / Illinois / Cook County	BA.1.20	Ramon Lorenzo-Redondo, Lacy M. Simons, Taylor J. Dean, Chad J. Achenbach, Lawrence J. Jennings, Chao Qi, Michael G. Ison, Judd F. Hultquist, Egon A. Ozer
EPI_ISL_8767006	2022-01-10	North America / USA / Illinois / Chicago	BA.1.20	Ramon Lorenzo-Redondo, Lacy M. Simons, Taylor J. Dean, Chad J. Achenbach, Lawrence J. Jennings, Chao Qi, Michael G. Ison, Judd F. Hultquist, Egon A. Ozer
EPI_ISL_8767008	2022-01-10	North America / USA / Illinois / Cook County	BA.1.18	Ramon Lorenzo-Redondo, Lacy M. Simons, Taylor J. Dean, Chad J. Achenbach, Lawrence J. Jennings, Chao Qi, Michael G. Ison, Judd F. Hultquist, Egon A. Ozer
EPI_ISL_8767010	2022-01-11	North America / USA / Illinois / Chicago	BA.1.20	Ramon Lorenzo-Redondo, Lacy M. Simons, Taylor J. Dean, Chad J. Achenbach, Lawrence J. Jennings, Chao Qi, Michael G. Ison, Judd F. Hultquist, Egon A. Ozer
EPI_ISL_8767011	2022-01-11	North America / USA / Illinois / Cook County	AY.39	Ramon Lorenzo-Redondo, Lacy M. Simons, Taylor J. Dean, Chad J. Achenbach, Lawrence J. Jennings, Chao Qi, Michael G. Ison, Judd F. Hultquist, Egon A. Ozer
EPI_ISL_8767012	2022-01-11	North America / USA / Illinois / Chicago	BA.1.20	Ramon Lorenzo-Redondo, Lacy M. Simons, Taylor J. Dean, Chad J. Achenbach, Lawrence J. Jennings, Chao Qi, Michael G. Ison, Judd F. Hultquist, Egon A. Ozer
EPI_ISL_8767013	2022-01-11	North America / USA / Illinois / Chicago	BA.1.15	Ramon Lorenzo-Redondo, Lacy M. Simons, Taylor J. Dean, Chad J. Achenbach, Lawrence J. Jennings, Chao Qi, Michael G. Ison, Judd F. Hultquist, Egon A. Ozer
EPI_ISL_8767014	2022-01-11	North America / USA / Illinois / Chicago	BA.1.20	Ramon Lorenzo-Redondo, Lacy M. Simons, Taylor J. Dean, Chad J. Achenbach, Lawrence J. Jennings, Chao Qi, Michael G. Ison, Judd F. Hultquist, Egon A. Ozer
EPI_ISL_8767015	2022-01-11	North America / USA / Illinois / Cook County	BA.1	Ramon Lorenzo-Redondo, Lacy M. Simons, Taylor J. Dean, Chad J. Achenbach, Lawrence J. Jennings, Chao Qi, Michael G. Ison, Judd F. Hultquist, Egon A. Ozer
EPI_ISL_8767017	2022-01-11	North America / USA / Illinois / Chicago	BA.1.1	Ramon Lorenzo-Redondo, Lacy M. Simons, Taylor J. Dean, Chad J. Achenbach, Lawrence J. Jennings, Chao Qi, Michael G. Ison, Judd F. Hultquist, Egon A. Ozer
EPI_ISL_8767018	2022-01-11	North America / USA / Illinois / Chicago	BA.1.20	Ramon Lorenzo-Redondo, Lacy M. Simons, Taylor J. Dean, Chad J. Achenbach, Lawrence J. Jennings, Chao Qi, Michael G. Ison, Judd F. Hultquist, Egon A. Ozer
EPI_ISL_8767020	2022-01-11	North America / USA / Illinois / Chicago	BA.1.1	Ramon Lorenzo-Redondo, Lacy M. Simons, Taylor J. Dean, Chad J. Achenbach, Lawrence J. Jennings, Chao Qi, Michael G. Ison, Judd F. Hultquist, Egon A. Ozer
EPI_ISL_8767023	2021-12-30	North America / USA / Illinois / Chicago	BA.1.1	Ramon Lorenzo-Redondo, Lacy M. Simons, Taylor J. Dean, Chad J. Achenbach, Lawrence J. Jennings, Chao Qi, Michael G. Ison, Judd F. Hultquist, Egon A. Ozer
EPI_ISL_8767024	2022-01-03	North America / USA / Illinois / Chicago	BA.1.1	Ramon Lorenzo-Redondo, Lacy M. Simons, Taylor J. Dean, Chad J. Achenbach, Lawrence J. Jennings, Chao Qi, Michael G. Ison, Judd F. Hultquist, Egon A. Ozer
EPI_ISL_8971636	2022-01-13	North America / USA / Illinois / Cook County	BA.1.1	Steven C. Holland, Matthew F. Smith, Regan A. Sullins, James C. Hu, LaRinda A. Holland, Nathaniel Johnson, Joshua LaBaer, Vel Murugan, Efrem S. Lim
EPI_ISL_9034472	2022-01-05	North America / USA / Illinois / Chicago	BA.1.20	Ramon Lorenzo-Redondo, Lacy M. Simons, Taylor J. Dean, Chad J. Achenbach, Lawrence J. Jennings, Chao Qi, Michael G. Ison, Judd F. Hultquist, Egon A. Ozer
EPI_ISL_9034480	2022-01-12	North America / USA / Illinois / Cook County	BA.1.1.14	Ramon Lorenzo-Redondo, Lacy M. Simons, Taylor J. Dean, Chad J. Achenbach, Lawrence J. Jennings, Chao Qi, Michael G. Ison, Judd F. Hultquist, Egon A. Ozer
EPI_ISL_9034481	2022-01-12	North America / USA / Illinois / Chicago	BA.1.20	Ramon Lorenzo-Redondo, Lacy M. Simons, Taylor J. Dean, Chad J. Achenbach, Lawrence J. Jennings, Chao Qi, Michael G. Ison, Judd F. Hultquist, Egon A. Ozer
EPI_ISL_9034482	2022-01-12	North America / USA / Illinois / Cook County	BA.1.1.14	Ramon Lorenzo-Redondo, Lacy M. Simons, Taylor J. Dean, Chad J. Achenbach, Lawrence J. Jennings, Chao Qi, Michael G. Ison, Judd F. Hultquist, Egon A. Ozer
EPI_ISL_9034486	2022-01-12	North America / USA / Illinois / Chicago	BA.1.20	Ramon Lorenzo-Redondo, Lacy M. Simons, Taylor J. Dean, Chad J. Achenbach, Lawrence J. Jennings, Chao Qi, Michael G. Ison, Judd F. Hultquist, Egon A. Ozer
EPI_ISL_9034488	2022-01-12	North America / USA / Illinois / Chicago	BA.1.18	Ramon Lorenzo-Redondo, Lacy M. Simons, Taylor J. Dean, Chad J. Achenbach, Lawrence J. Jennings, Chao Qi, Michael G. Ison, Judd F. Hultquist, Egon A. Ozer
EPI_ISL_9034489	2022-01-12	North America / USA / Illinois / Chicago	BA.1.1	Ramon Lorenzo-Redondo, Lacy M. Simons, Taylor J. Dean, Chad J. Achenbach, Lawrence J. Jennings, Chao Qi, Michael G. Ison, Judd F. Hultquist, Egon A. Ozer
EPI_ISL_9034491	2022-01-12	North America / USA / Illinois / Cook County	BA.1.20	Ramon Lorenzo-Redondo, Lacy M. Simons, Taylor J. Dean, Chad J. Achenbach, Lawrence J. Jennings, Chao Qi, Michael G. Ison, Judd F. Hultquist, Egon A. Ozer
EPI_ISL_9034493	2022-01-12	North America / USA / Illinois / Chicago	BA.1.1	Ramon Lorenzo-Redondo, Lacy M. Simons, Taylor J. Dean, Chad J. Achenbach, Lawrence J. Jennings, Chao Qi, Michael G. Ison, Judd F. Hultquist, Egon A. Ozer
EPI_ISL_9034497	2022-01-13	North America / USA / Illinois / Chicago	BA.1.20	Ramon Lorenzo-Redondo, Lacy M. Simons, Taylor J. Dean, Chad J. Achenbach, Lawrence J. Jennings, Chao Qi, Michael G. Ison, Judd F. Hultquist, Egon A. Ozer
EPI_ISL_9034498	2022-01-13	North America / USA / Illinois / Chicago	BA.1.1.18	Ramon Lorenzo-Redondo, Lacy M. Simons, Taylor J. Dean, Chad J. Achenbach, Lawrence J. Jennings, Chao Qi, Michael G. Ison, Judd F. Hultquist, Egon A. Ozer
EPI_ISL_9034499	2022-01-13	North America / USA / Illinois / Chicago	BA.1.20	Ramon Lorenzo-Redondo, Lacy M. Simons, Taylor J. Dean, Chad J. Achenbach, Lawrence J. Jennings, Chao Qi, Michael G. Ison, Judd F. Hultquist, Egon A. Ozer
EPI_ISL_9034500	2022-01-13	North America / USA / Illinois / Cook County	BA.1.20	Ramon Lorenzo-Redondo, Lacy M. Simons, Taylor J. Dean, Chad J. Achenbach, Lawrence J. Jennings, Chao Qi, Michael G. Ison, Judd F. Hultquist, Egon A. Ozer
EPI_ISL_9034501	2022-01-13	North America / USA / Illinois / Cook County	BA.1.20	Ramon Lorenzo-Redondo, Lacy M. Simons, Taylor J. Dean, Chad J. Achenbach, Lawrence J. Jennings, Chao Qi, Michael G. Ison, Judd F. Hultquist, Egon A. Ozer
EPI_ISL_9034504	2022-01-13	North America / USA / Illinois / Chicago	BA.1.20	Ramon Lorenzo-Redondo, Lacy M. Simons, Taylor J. Dean, Chad J. Achenbach, Lawrence J. Jennings, Chao Qi, Michael G. Ison, Judd F. Hultquist, Egon A. Ozer
EPI_ISL_9034506	2022-01-13	North America / USA / Illinois / Cook County	BA.1.1	Ramon Lorenzo-Redondo, Lacy M. Simons, Taylor J. Dean, Chad J. Achenbach, Lawrence J. Jennings, Chao Qi, Michael G. Ison, Judd F. Hultquist, Egon A. Ozer
EPI_ISL_9034508	2022-01-16	North America / USA / Illinois / Chicago	BA.1.20	Ramon Lorenzo-Redondo, Lacy M. Simons, Taylor J. Dean, Chad J. Achenbach, Lawrence J. Jennings, Chao Qi, Michael G. Ison, Judd F. Hultquist, Egon A. Ozer
EPI_ISL_9034509	2022-01-15	North America / USA / Illinois / Chicago	BA.1.20	Ramon Lorenzo-Redondo, Lacy M. Simons, Taylor J. Dean, Chad J. Achenbach, Lawrence J. Jennings, Chao Qi, Michael G. Ison, Judd F. Hultquist, Egon A. Ozer
EPI_ISL_9034510	2022-01-16	North America / USA / Illinois / Cook County	BA.1.20	Ramon Lorenzo-Redondo, Lacy M. Simons, Taylor J. Dean, Chad J. Achenbach, Lawrence J. Jennings, Chao Qi, Michael G. Ison, Judd F. Hultquist, Egon A. Ozer
EPI_ISL_9034511	2022-01-16	North America / USA / Illinois / Chicago	BA.1.1.14	Ramon Lorenzo-Redondo, Lacy M. Simons, Taylor J. Dean, Chad J. Achenbach, Lawrence J. Jennings, Chao Qi, Michael G. Ison, Judd F. Hultquist, Egon A. Ozer
EPI_ISL_9034512	2022-01-16	North America / USA / Illinois / Chicago	BA.1.20	Ramon Lorenzo-Redondo, Lacy M. Simons, Taylor J. Dean, Chad J. Achenbach, Lawrence J. Jennings, Chao Qi, Michael G. Ison, Judd F. Hultquist, Egon A. Ozer
EPI_ISL_9034513	2022-01-16	North America / USA / Illinois / Chicago	BA.1.20	Ramon Lorenzo-Redondo, Lacy M. Simons, Taylor J. Dean, Chad J. Achenbach, Lawrence J. Jennings, Chao Qi, Michael G. Ison, Judd F. Hultquist, Egon A. Ozer
EPI_ISL_9034514	2022-01-16	North America / USA / Illinois / Cook County	BA.1	Ramon Lorenzo-Redondo, Lacy M. Simons, Taylor J. Dean, Chad J. Achenbach, Lawrence J. Jennings, Chao Qi, Michael G. Ison, Judd F. Hultquist, Egon A. Ozer
EPI_ISL_9034515	2022-01-15	North America / USA / Illinois / Chicago	BA.1.18	Ramon Lorenzo-Redondo, Lacy M. Simons, Taylor J. Dean, Chad J. Achenbach, Lawrence J. Jennings, Chao Qi, Michael G. Ison, Judd F. Hultquist, Egon A. Ozer
EPI_ISL_9034518	2022-01-16	North America / USA / Illinois / Chicago	BA.1.15	Ramon Lorenzo-Redondo, Lacy M. Simons, Taylor J. Dean, Chad J. Achenbach, Lawrence J. Jennings, Chao Qi, Michael G. Ison, Judd F. Hultquist, Egon A. Ozer
EPI_ISL_9034519	2022-01-15	North America / USA / Illinois / Chicago	BA.1.20	Ramon Lorenzo-Redondo, Lacy M. Simons, Taylor J. Dean, Chad J. Achenbach, Lawrence J. Jennings, Chao Qi, Michael G. Ison, Judd F. Hultquist, Egon A. Ozer
EPI_ISL_9034520	2022-01-16	North America / USA / Illinois / Chicago	BA.1	Ramon Lorenzo-Redondo, Lacy M. Simons, Taylor J. Dean, Chad J. Achenbach, Lawrence J. Jennings, Chao Qi, Michael G. Ison, Judd F. Hultquist, Egon A. Ozer
EPI_ISL_9034521	2022-01-16	North America / USA / Illinois / Chicago	BA.1.20	Ramon Lorenzo-Redondo, Lacy M. Simons, Taylor J. Dean, Chad J. Achenbach, Lawrence J. Jennings, Chao Qi, Michael G. Ison, Judd F. Hultquist, Egon A. Ozer
EPI_ISL_9034522	2022-01-16	North America / USA / Illinois / Cook County	BA.1.1	Ramon Lorenzo-Redondo, Lacy M. Simons, Taylor J. Dean, Chad J. Achenbach, Lawrence J. Jennings, Chao Qi, Michael G. Ison, Judd F. Hultquist, Egon A. Ozer
EPI_ISL_9034526	2022-01-16	North America / USA / Illinois / Chicago	BA.1	Ramon Lorenzo-Redondo, Lacy M. Simons, Taylor J. Dean, Chad J. Achenbach, Lawrence J. Jennings, Chao Qi, Michael G. Ison, Judd F. Hultquist, Egon A. Ozer
EPI_ISL_9034527	2022-01-16	North America / USA / Illinois / Chicago	BA.1.1.14	Ramon Lorenzo-Redondo, Lacy M. Simons, Taylor J. Dean, Chad J. Achenbach, Lawrence J. Jennings, Chao Qi, Michael G. Ison, Judd F. Hultquist, Egon A. Ozer
EPI_ISL_9034528	2022-01-16	North America / USA / Illinois / Cook County	BA.1.20	Ramon Lorenzo-Redondo, Lacy M. Simons, Taylor J. Dean, Chad J. Achenbach, Lawrence J. Jennings, Chao Qi, Michael G. Ison, Judd F. Hultquist, Egon A. Ozer
EPI_ISL_9034529	2022-01-14	North America / USA / Illinois / Chicago	BA.1.1	Ramon Lorenzo-Redondo, Lacy M. Simons, Taylor J. Dean, Chad J. Achenbach, Lawrence J. Jennings, Chao Qi, Michael G. Ison, Judd F. Hultquist, Egon A. Ozer
EPI_ISL_9034530	2022-01-14	North America / USA / Illinois / Chicago	BA.1.18	Ramon Lorenzo-Redondo, Lacy M. Simons, Taylor J. Dean, Chad J. Achenbach, Lawrence J. Jennings, Chao Qi, Michael G. Ison, Judd F. Hultquist, Egon A. Ozer
EPI_ISL_9034531	2022-01-14	North America / USA / Illinois / Chicago	BA.1.18	Ramon Lorenzo-Redondo, Lacy M. Simons, Taylor J. Dean, Chad J. Achenbach, Lawrence J. Jennings, Chao Qi, Michael G. Ison, Judd F. Hultquist, Egon A. Ozer
EPI_ISL_9034532	2022-01-14	North America / USA / Illinois / Chicago	BA.1.1.14	Ramon Lorenzo-Redondo, Lacy M. Simons, Taylor J. Dean, Chad J. Achenbach, Lawrence J. Jennings, Chao Qi, Michael G. Ison, Judd F. Hultquist, Egon A. Ozer
EPI_ISL_9034533	2022-01-14	North America / USA / Illinois / Chicago	BA.1.1.2	Ramon Lorenzo-Redondo, Lacy M. Simons, Taylor J. Dean, Chad J. Achenbach, Lawrence J. Jennings, Chao Qi, Michael G. Ison, Judd F. Hultquist, Egon A. Ozer
EPI_ISL_9034535	2022-01-14	North America / USA / Illinois / Cook County	BA.1.20	Ramon Lorenzo-Redondo, Lacy M. Simons, Taylor J. Dean, Chad J. Achenbach, Lawrence J. Jennings, Chao Qi, Michael G. Ison, Judd F. Hultquist, Egon A. Ozer
EPI_ISL_9034536	2022-01-14	North America / USA / Illinois / Cook County	BA.1.20	Ramon Lorenzo-Redondo, Lacy M. Simons, Taylor J. Dean, Chad J. Achenbach, Lawrence J. Jennings, Chao Qi, Michael G. Ison, Judd F. Hultquist, Egon A. Ozer
EPI_ISL_9034537	2022-01-14	North America / USA / Illinois / Chicago	BA.1.20	Ramon Lorenzo-Redondo, Lacy M. Simons, Taylor J. Dean, Chad J. Achenbach, Lawrence J. Jennings, Chao Qi, Michael G. Ison, Judd F. Hultquist, Egon A. Ozer
EPI_ISL_9034538	2022-01-14	North America / USA / Illinois / Chicago	BA.1.20	Ramon Lorenzo-Redondo, Lacy M. Simons, Taylor J. Dean, Chad J. Achenbach, Lawrence J. Jennings, Chao Qi, Michael G. Ison, Judd F. Hultquist, Egon A. Ozer
EPI_ISL_9034539	2022-01-14	North America / USA / Illinois / Chicago	BA.1.20	Ramon Lorenzo-Redondo, Lacy M. Simons, Taylor J. Dean, Chad J. Achenbach, Lawrence J. Jennings, Chao Qi, Michael G. Ison, Judd F. Hultquist, Egon A. Ozer
EPI_ISL_9034540	2022-01-14	North America / USA / Illinois / Chicago	BA.1.1.18	Ramon Lorenzo-Redondo, Lacy M. Simons, Taylor J. Dean, Chad J. Achenbach, Lawrence J. Jennings, Chao Qi, Michael G. Ison, Judd F. Hultquist, Egon A. Ozer
EPI_ISL_9034541	2022-01-14	North America / USA / Illinois / Chicago	BA.1.15	Ramon Lorenzo-Redondo, Lacy M. Simons, Taylor J. Dean, Chad J. Achenbach, Lawrence J. Jennings, Chao Qi, Michael G. Ison, Judd F. Hultquist, Egon A. Ozer
EPI_ISL_9034542	2022-01-14	North America / USA / Illinois / Chicago	BA.1.15	Ramon Lorenzo-Redondo, Lacy M. Simons, Taylor J. Dean, Chad J. Achenbach, Lawrence J. Jennings, Chao Qi, Michael G. Ison, Judd F. Hultquist, Egon A. Ozer
EPI_ISL_9034543	2022-01-14	North America / USA / Illinois / Chicago	BA.1.20	Ramon Lorenzo-Redondo, Lacy M. Simons, Taylor J. Dean, Chad J. Achenbach, Lawrence J. Jennings, Chao Qi, Michael G. Ison, Judd F. Hultquist, Egon A. Ozer
EPI_ISL_9034545	2022-01-04	North America / USA / Illinois / Cook County	BA.1.20	Ramon Lorenzo-Redondo, Lacy M. Simons, Taylor J. Dean, Chad J. Achenbach, Lawrence J. Jennings, Chao Qi, Michael G. Ison, Judd F. Hultquist, Egon A. Ozer
EPI_ISL_9034546	2022-01-05	North America / USA / Illinois / Chicago	BA.1	Ramon Lorenzo-Redondo, Lacy M. Simons, Taylor J. Dean, Chad J. Achenbach, Lawrence J. Jennings, Chao Qi, Michael G. Ison, Judd F. Hultquist, Egon A. Ozer
EPI_ISL_9146457	2022-01-05	North America / USA / Illinois / Cook County	BA.1.1	Steven C. Holland, Matthew F. Smith, Regan A. Sullins, James C. Hu, LaRinda A. Holland, Nathaniel Johnson, Joshua LaBaer, Vel Murugan, Efrem S. Lim
EPI_ISL_9146605	2022-01-19	North America / USA / Illinois / Cook County	BA.1.1	Steven C. Holland, Matthew F. Smith, Regan A. Sullins, James C. Hu, LaRinda A. Holland, Nathaniel Johnson, Joshua LaBaer, Vel Murugan, Efrem S. Lim
EPI_ISL_9303228	2022-01-17	North America / USA / Illinois / Cook County	BA.1.20	Ramon Lorenzo-Redondo, Lacy M. Simons, Taylor J. Dean, Chad J. Achenbach, Lawrence J. Jennings, Chao Qi, Michael G. Ison, Judd F. Hultquist, Egon A. Ozer
EPI_ISL_9303230	2022-01-17	North America / USA / Illinois / Chicago	BA.1.1	Ramon Lorenzo-Redondo, Lacy M. Simons, Taylor J. Dean, Chad J. Achenbach, Lawrence J. Jennings, Chao Qi, Michael G. Ison, Judd F. Hultquist, Egon A. Ozer
EPI_ISL_9303232	2022-01-17	North America / USA / Illinois / Cook County	BA.1.20	Ramon Lorenzo-Redondo, Lacy M. Simons, Taylor J. Dean, Chad J. Achenbach, Lawrence J. Jennings, Chao Qi, Michael G. Ison, Judd F. Hultquist, Egon A. Ozer
EPI_ISL_9303233	2022-01-18	North America / USA / Illinois / Cook County	BA.1.17	Ramon Lorenzo-Redondo, Lacy M. Simons, Taylor J. Dean, Chad J. Achenbach, Lawrence J. Jennings, Chao Qi, Michael G. Ison, Judd F. Hultquist, Egon A. Ozer
EPI_ISL_9303234	2022-01-17	North America / USA / Illinois / Chicago	BA.1.20	Ramon Lorenzo-Redondo, Lacy M. Simons, Taylor J. Dean, Chad J. Achenbach, Lawrence J. Jennings, Chao Qi, Michael G. Ison, Judd F. Hultquist, Egon A. Ozer
EPI_ISL_9303235	2022-01-18	North America / USA / Illinois / Chicago	BA.1	Ramon Lorenzo-Redondo, Lacy M. Simons, Taylor J. Dean, Chad J. Achenbach, Lawrence J. Jennings, Chao Qi, Michael G. Ison, Judd F. Hultquist, Egon A. Ozer
EPI_ISL_9303236	2022-01-17	North America / USA / Illinois / Chicago	BA.1.1	Ramon Lorenzo-Redondo, Lacy M. Simons, Taylor J. Dean, Chad J. Achenbach, Lawrence J. Jennings, Chao Qi, Michael G. Ison, Judd F. Hultquist, Egon A. Ozer
EPI_ISL_9303237	2022-01-17	North America / USA / Illinois / Cook County	BA.1	Ramon Lorenzo-Redondo, Lacy M. Simons, Taylor J. Dean, Chad J. Achenbach, Lawrence J. Jennings, Chao Qi, Michael G. Ison, Judd F. Hultquist, Egon A. Ozer
EPI_ISL_9303239	2022-01-17	North America / USA / Illinois / Cook County	BA.1.20	Ramon Lorenzo-Redondo, Lacy M. Simons, Taylor J. Dean, Chad J. Achenbach, Lawrence J. Jennings, Chao Qi, Michael G. Ison, Judd F. Hultquist, Egon A. Ozer
EPI_ISL_9303241	2022-01-18	North America / USA / Illinois / Cook County	BA.1.20	Ramon Lorenzo-Redondo, Lacy M. Simons, Taylor J. Dean, Chad J. Achenbach, Lawrence J. Jennings, Chao Qi, Michael G. Ison, Judd F. Hultquist, Egon A. Ozer
EPI_ISL_9303244	2022-01-18	North America / USA / Illinois / Chicago	BA.1.1	Ramon Lorenzo-Redondo, Lacy M. Simons, Taylor J. Dean, Chad J. Achenbach, Lawrence J. Jennings, Chao Qi, Michael G. Ison, Judd F. Hultquist, Egon A. Ozer
EPI_ISL_9303246	2022-01-18	North America / USA / Illinois / Chicago	BA.1	Ramon Lorenzo-Redondo, Lacy M. Simons, Taylor J. Dean, Chad J. Achenbach, Lawrence J. Jennings, Chao Qi, Michael G. Ison, Judd F. Hultquist, Egon A. Ozer
EPI_ISL_9303247	2022-01-18	North America / USA / Illinois / Chicago	BA.2.3	Ramon Lorenzo-Redondo, Lacy M. Simons, Taylor J. Dean, Chad J. Achenbach, Lawrence J. Jennings, Chao Qi, Michael G. Ison, Judd F. Hultquist, Egon A. Ozer
EPI_ISL_9303250	2022-01-19	North America / USA / Illinois / Chicago	BA.2.2.1	Ramon Lorenzo-Redondo, Lacy M. Simons, Taylor J. Dean, Chad J. Achenbach, Lawrence J. Jennings, Chao Qi, Michael G. Ison, Judd F. Hultquist, Egon A. Ozer
EPI_ISL_9303251	2022-01-19	North America / USA / Illinois / Chicago	BA.1.20	Ramon Lorenzo-Redondo, Lacy M. Simons, Taylor J. Dean, Chad J. Achenbach, Lawrence J. Jennings, Chao Qi, Michael G. Ison, Judd F. Hultquist, Egon A. Ozer
EPI_ISL_9303252	2022-01-19	North America / USA / Illinois / Chicago	BA.1	Ramon Lorenzo-Redondo, Lacy M. Simons, Taylor J. Dean, Chad J. Achenbach, Lawrence J. Jennings, Chao Qi, Michael G. Ison, Judd F. Hultquist, Egon A. Ozer
EPI_ISL_9303253	2022-01-19	North America / USA / Illinois / Chicago	BA.1.1	Ramon Lorenzo-Redondo, Lacy M. Simons, Taylor J. Dean, Chad J. Achenbach, Lawrence J. Jennings, Chao Qi, Michael G. Ison, Judd F. Hultquist, Egon A. Ozer
EPI_ISL_9303254	2022-01-19	North America / USA / Illinois / Cook County	BA.1.20	Ramon Lorenzo-Redondo, Lacy M. Simons, Taylor J. Dean, Chad J. Achenbach, Lawrence J. Jennings, Chao Qi, Michael G. Ison, Judd F. Hultquist, Egon A. Ozer
EPI_ISL_9303255	2022-01-19	North America / USA / Illinois / Chicago	BA.1.1	Ramon Lorenzo-Redondo, Lacy M. Simons, Taylor J. Dean, Chad J. Achenbach, Lawrence J. Jennings, Chao Qi, Michael G. Ison, Judd F. Hultquist, Egon A. Ozer
EPI_ISL_9303256	2022-01-19	North America / USA / Illinois / Chicago	BA.1.20	Ramon Lorenzo-Redondo, Lacy M. Simons, Taylor J. Dean, Chad J. Achenbach, Lawrence J. Jennings, Chao Qi, Michael G. Ison, Judd F. Hultquist, Egon A. Ozer
EPI_ISL_9303257	2022-01-20	North America / USA / Illinois / Cook County	BA.1.20	Ramon Lorenzo-Redondo, Lacy M. Simons, Taylor J. Dean, Chad J. Achenbach, Lawrence J. Jennings, Chao Qi, Michael G. Ison, Judd F. Hultquist, Egon A. Ozer
EPI_ISL_9303258	2022-01-19	North America / USA / Illinois / Chicago	BA.1	Ramon Lorenzo-Redondo, Lacy M. Simons, Taylor J. Dean, Chad J. Achenbach, Lawrence J. Jennings, Chao Qi, Michael G. Ison, Judd F. Hultquist, Egon A. Ozer
EPI_ISL_9303259	2022-01-20	North America / USA / Illinois / Cook County	BA.1.17	Ramon Lorenzo-Redondo, Lacy M. Simons, Taylor J. Dean, Chad J. Achenbach, Lawrence J. Jennings, Chao Qi, Michael G. Ison, Judd F. Hultquist, Egon A. Ozer
EPI_ISL_9303260	2022-01-20	North America / USA / Illinois / Chicago	BA.1	Ramon Lorenzo-Redondo, Lacy M. Simons, Taylor J. Dean, Chad J. Achenbach, Lawrence J. Jennings, Chao Qi, Michael G. Ison, Judd F. Hultquist, Egon A. Ozer
EPI_ISL_9303261	2022-01-20	North America / USA / Illinois / Chicago	BA.1.1	Ramon Lorenzo-Redondo, Lacy M. Simons, Taylor J. Dean, Chad J. Achenbach, Lawrence J. Jennings, Chao Qi, Michael G. Ison, Judd F. Hultquist, Egon A. Ozer
EPI_ISL_9303262	2022-01-20	North America / USA / Illinois / Chicago	BA.1.20	Ramon Lorenzo-Redondo, Lacy M. Simons, Taylor J. Dean, Chad J. Achenbach, Lawrence J. Jennings, Chao Qi, Michael G. Ison, Judd F. Hultquist, Egon A. Ozer
EPI_ISL_9303264	2022-01-20	North America / USA / Illinois / Cook County	BA.1.1.14	Ramon Lorenzo-Redondo, Lacy M. Simons, Taylor J. Dean, Chad J. Achenbach, Lawrence J. Jennings, Chao Qi, Michael G. Ison, Judd F. Hultquist, Egon A. Ozer
EPI_ISL_9303265	2022-01-20	North America / USA / Illinois / Cook County	BA.1	Ramon Lorenzo-Redondo, Lacy M. Simons, Taylor J. Dean, Chad J. Achenbach, Lawrence J. Jennings, Chao Qi, Michael G. Ison, Judd F. Hultquist, Egon A. Ozer
EPI_ISL_9303266	2022-01-20	North America / USA / Illinois / Chicago	BA.1	Ramon Lorenzo-Redondo, Lacy M. Simons, Taylor J. Dean, Chad J. Achenbach, Lawrence J. Jennings, Chao Qi, Michael G. Ison, Judd F. Hultquist, Egon A. Ozer
EPI_ISL_9303275	2022-01-01	North America / USA / Illinois / Chicago	BA.1.20	Ramon Lorenzo-Redondo, Lacy M. Simons, Taylor J. Dean, Michael G. Ison, Xiaotian, Zheng, William J. Muller, Larry K. Kociolek, Judd F. Hultquist, Egon A. Ozer
EPI_ISL_9303276	2021-12-30	North America / USA / Illinois / Chicago	BA.1.20	Ramon Lorenzo-Redondo, Lacy M. Simons, Taylor J. Dean, Michael G. Ison, Xiaotian, Zheng, William J. Muller, Larry K. Kociolek, Judd F. Hultquist, Egon A. Ozer
EPI_ISL_9303277	2021-12-27	North America / USA / Illinois / Chicago	BA.1.20	Ramon Lorenzo-Redondo, Lacy M. Simons, Taylor J. Dean, Michael G. Ison, Xiaotian, Zheng, William J. Muller, Larry K. Kociolek, Judd F. Hultquist, Egon A. Ozer
EPI_ISL_9303278	2021-12-29	North America / USA / Illinois / Cook County	BA.1.20	Ramon Lorenzo-Redondo, Lacy M. Simons, Taylor J. Dean, Michael G. Ison, Xiaotian, Zheng, William J. Muller, Larry K. Kociolek, Judd F. Hultquist, Egon A. Ozer
EPI_ISL_9303279	2022-01-02	North America / USA / Illinois / Chicago	BA.1	Ramon Lorenzo-Redondo, Lacy M. Simons, Taylor J. Dean, Michael G. Ison, Xiaotian, Zheng, William J. Muller, Larry K. Kociolek, Judd F. Hultquist, Egon A. Ozer
EPI_ISL_9303280	2021-12-28	North America / USA / Illinois / Cook County	BA.1.20	Ramon Lorenzo-Redondo, Lacy M. Simons, Taylor J. Dean, Michael G. Ison, Xiaotian, Zheng, William J. Muller, Larry K. Kociolek, Judd F. Hultquist, Egon A. Ozer
EPI_ISL_9303281	2021-12-31	North America / USA / Illinois / Chicago	BA.1.20	Ramon Lorenzo-Redondo, Lacy M. Simons, Taylor J. Dean, Michael G. Ison, Xiaotian, Zheng, William J. Muller, Larry K. Kociolek, Judd F. Hultquist, Egon A. Ozer
EPI_ISL_9303282	2021-12-31	North America / USA / Illinois / Chicago	BA.1.20	Ramon Lorenzo-Redondo, Lacy M. Simons, Taylor J. Dean, Michael G. Ison, Xiaotian, Zheng, William J. Muller, Larry K. Kociolek, Judd F. Hultquist, Egon A. Ozer
EPI_ISL_9303284	2021-12-28	North America / USA / Illinois / Chicago	BA.1	Ramon Lorenzo-Redondo, Lacy M. Simons, Taylor J. Dean, Michael G. Ison, Xiaotian, Zheng, William J. Muller, Larry K. Kociolek, Judd F. Hultquist, Egon A. Ozer
EPI_ISL_9303285	2021-12-28	North America / USA / Illinois / Chicago	BA.1.18	Ramon Lorenzo-Redondo, Lacy M. Simons, Taylor J. Dean, Michael G. Ison, Xiaotian, Zheng, William J. Muller, Larry K. Kociolek, Judd F. Hultquist, Egon A. Ozer
EPI_ISL_9303286	2021-12-31	North America / USA / Illinois / Cook County	BA.1.18	Ramon Lorenzo-Redondo, Lacy M. Simons, Taylor J. Dean, Michael G. Ison, Xiaotian, Zheng, William J. Muller, Larry K. Kociolek, Judd F. Hultquist, Egon A. Ozer
EPI_ISL_9303288	2021-12-29	North America / USA / Illinois / Chicago	BA.1.15	Ramon Lorenzo-Redondo, Lacy M. Simons, Taylor J. Dean, Michael G. Ison, Xiaotian, Zheng, William J. Muller, Larry K. Kociolek, Judd F. Hultquist, Egon A. Ozer
EPI_ISL_9303290	2021-12-29	North America / USA / Illinois / Chicago	BA.1.20	Ramon Lorenzo-Redondo, Lacy M. Simons, Taylor J. Dean, Michael G. Ison, Xiaotian, Zheng, William J. Muller, Larry K. Kociolek, Judd F. Hultquist, Egon A. Ozer
EPI_ISL_9303293	2021-12-29	North America / USA / Illinois / Chicago	BA.1.20	Ramon Lorenzo-Redondo, Lacy M. Simons, Taylor J. Dean, Michael G. Ison, Xiaotian, Zheng, William J. Muller, Larry K. Kociolek, Judd F. Hultquist, Egon A. Ozer
EPI_ISL_9303294	2021-12-30	North America / USA / Illinois / Chicago	BA.1.20	Ramon Lorenzo-Redondo, Lacy M. Simons, Taylor J. Dean, Michael G. Ison, Xiaotian, Zheng, William J. Muller, Larry K. Kociolek, Judd F. Hultquist, Egon A. Ozer
EPI_ISL_9303295	2021-12-31	North America / USA / Illinois / Chicago	BA.1.18	Ramon Lorenzo-Redondo, Lacy M. Simons, Taylor J. Dean, Michael G. Ison, Xiaotian, Zheng, William J. Muller, Larry K. Kociolek, Judd F. Hultquist, Egon A. Ozer
EPI_ISL_9303296	2021-12-29	North America / USA / Illinois / Cook County	BA.1.15	Ramon Lorenzo-Redondo, Lacy M. Simons, Taylor J. Dean, Michael G. Ison, Xiaotian, Zheng, William J. Muller, Larry K. Kociolek, Judd F. Hultquist, Egon A. Ozer
EPI_ISL_9303299	2021-12-27	North America / USA / Illinois / Cook County	BA.1	Ramon Lorenzo-Redondo, Lacy M. Simons, Taylor J. Dean, Michael G. Ison, Xiaotian, Zheng, William J. Muller, Larry K. Kociolek, Judd F. Hultquist, Egon A. Ozer
EPI_ISL_9303302	2021-12-29	North America / USA / Illinois / Chicago	BA.1.18	Ramon Lorenzo-Redondo, Lacy M. Simons, Taylor J. Dean, Michael G. Ison, Xiaotian, Zheng, William J. Muller, Larry K. Kociolek, Judd F. Hultquist, Egon A. Ozer
EPI_ISL_9303303	2021-12-27	North America / USA / Illinois / Cook County	BA.1.20	Ramon Lorenzo-Redondo, Lacy M. Simons, Taylor J. Dean, Michael G. Ison, Xiaotian, Zheng, William J. Muller, Larry K. Kociolek, Judd F. Hultquist, Egon A. Ozer
EPI_ISL_9303305	2021-12-26	North America / USA / Illinois / Chicago	BA.1.20	Ramon Lorenzo-Redondo, Lacy M. Simons, Taylor J. Dean, Michael G. Ison, Xiaotian, Zheng, William J. Muller, Larry K. Kociolek, Judd F. Hultquist, Egon A. Ozer
EPI_ISL_9303307	2022-01-08	North America / USA / Illinois / Chicago	BA.1.15	Ramon Lorenzo-Redondo, Lacy M. Simons, Taylor J. Dean, Michael G. Ison, Xiaotian, Zheng, William J. Muller, Larry K. Kociolek, Judd F. Hultquist, Egon A. Ozer
EPI_ISL_9303308	2022-01-08	North America / USA / Illinois / Chicago	BA.1.1.14	Ramon Lorenzo-Redondo, Lacy M. Simons, Taylor J. Dean, Michael G. Ison, Xiaotian, Zheng, William J. Muller, Larry K. Kociolek, Judd F. Hultquist, Egon A. Ozer
EPI_ISL_9303309	2022-01-05	North America / USA / Illinois / Chicago	BA.1.1	Ramon Lorenzo-Redondo, Lacy M. Simons, Taylor J. Dean, Michael G. Ison, Xiaotian, Zheng, William J. Muller, Larry K. Kociolek, Judd F. Hultquist, Egon A. Ozer
EPI_ISL_9303310	2022-01-06	North America / USA / Illinois / Chicago	BA.1.1	Ramon Lorenzo-Redondo, Lacy M. Simons, Taylor J. Dean, Michael G. Ison, Xiaotian, Zheng, William J. Muller, Larry K. Kociolek, Judd F. Hultquist, Egon A. Ozer
EPI_ISL_9303311	2022-01-07	North America / USA / Illinois / Chicago	BA.1.20	Ramon Lorenzo-Redondo, Lacy M. Simons, Taylor J. Dean, Michael G. Ison, Xiaotian, Zheng, William J. Muller, Larry K. Kociolek, Judd F. Hultquist, Egon A. Ozer
EPI_ISL_9303313	2022-01-03	North America / USA / Illinois / Chicago	BA.1.20	Ramon Lorenzo-Redondo, Lacy M. Simons, Taylor J. Dean, Michael G. Ison, Xiaotian, Zheng, William J. Muller, Larry K. Kociolek, Judd F. Hultquist, Egon A. Ozer
EPI_ISL_9303314	2022-01-09	North America / USA / Illinois / Chicago	BA.1.20	Ramon Lorenzo-Redondo, Lacy M. Simons, Taylor J. Dean, Michael G. Ison, Xiaotian, Zheng, William J. Muller, Larry K. Kociolek, Judd F. Hultquist, Egon A. Ozer
EPI_ISL_9303315	2022-01-09	North America / USA / Illinois / Chicago	BA.1.1	Ramon Lorenzo-Redondo, Lacy M. Simons, Taylor J. Dean, Michael G. Ison, Xiaotian, Zheng, William J. Muller, Larry K. Kociolek, Judd F. Hultquist, Egon A. Ozer
EPI_ISL_9303316	2022-01-06	North America / USA / Illinois / Cook County	BA.1.20	Ramon Lorenzo-Redondo, Lacy M. Simons, Taylor J. Dean, Michael G. Ison, Xiaotian, Zheng, William J. Muller, Larry K. Kociolek, Judd F. Hultquist, Egon A. Ozer
EPI_ISL_9303317	2022-01-05	North America / USA / Illinois / Cook County	BA.1	Ramon Lorenzo-Redondo, Lacy M. Simons, Taylor J. Dean, Michael G. Ison, Xiaotian, Zheng, William J. Muller, Larry K. Kociolek, Judd F. Hultquist, Egon A. Ozer
EPI_ISL_9303318	2022-01-08	North America / USA / Illinois / Chicago	BA.1.15	Ramon Lorenzo-Redondo, Lacy M. Simons, Taylor J. Dean, Michael G. Ison, Xiaotian, Zheng, William J. Muller, Larry K. Kociolek, Judd F. Hultquist, Egon A. Ozer
EPI_ISL_9303319	2022-01-07	North America / USA / Illinois / Chicago	BA.1.18	Ramon Lorenzo-Redondo, Lacy M. Simons, Taylor J. Dean, Michael G. Ison, Xiaotian, Zheng, William J. Muller, Larry K. Kociolek, Judd F. Hultquist, Egon A. Ozer
EPI_ISL_9303320	2022-01-07	North America / USA / Illinois / Chicago	BA.1.1	Ramon Lorenzo-Redondo, Lacy M. Simons, Taylor J. Dean, Michael G. Ison, Xiaotian, Zheng, William J. Muller, Larry K. Kociolek, Judd F. Hultquist, Egon A. Ozer
EPI_ISL_9309447	2022-01-25	North America / USA / Illinois / Cook County	BA.1.1	Steven C. Holland, Matthew F. Smith, Regan A. Sullins, James C. Hu, LaRinda A. Holland, Nathaniel Johnson, Joshua LaBaer, Vel Murugan, Efrem S. Lim
EPI_ISL_9471101	2022-01-23	North America / USA / Illinois / Cook County	BA.1.1	Steven C. Holland, Matthew F. Smith, Regan A. Sullins, James C. Hu, LaRinda A. Holland, Nathaniel Johnson, Joshua LaBaer, Vel Murugan, Efrem S. Lim
EPI_ISL_9513484	2022-01-22	North America / USA / Illinois / Chicago	BA.1.15	Ramon Lorenzo-Redondo, Lacy M. Simons, Taylor J. Dean, Chad J. Achenbach, Lawrence J. Jennings, Chao Qi, Michael G. Ison, Judd F. Hultquist, Egon A. Ozer
EPI_ISL_9513486	2022-01-22	North America / USA / Illinois / Chicago	BA.1.1.18	Ramon Lorenzo-Redondo, Lacy M. Simons, Taylor J. Dean, Chad J. Achenbach, Lawrence J. Jennings, Chao Qi, Michael G. Ison, Judd F. Hultquist, Egon A. Ozer
EPI_ISL_9513487	2022-01-22	North America / USA / Illinois / Cook County	BA.1.1	Ramon Lorenzo-Redondo, Lacy M. Simons, Taylor J. Dean, Chad J. Achenbach, Lawrence J. Jennings, Chao Qi, Michael G. Ison, Judd F. Hultquist, Egon A. Ozer
EPI_ISL_9513488	2022-01-23	North America / USA / Illinois / Cook County	BA.1.1	Ramon Lorenzo-Redondo, Lacy M. Simons, Taylor J. Dean, Chad J. Achenbach, Lawrence J. Jennings, Chao Qi, Michael G. Ison, Judd F. Hultquist, Egon A. Ozer
EPI_ISL_9513489	2022-01-25	North America / USA / Illinois / Cook County	BA.1	Ramon Lorenzo-Redondo, Lacy M. Simons, Taylor J. Dean, Chad J. Achenbach, Lawrence J. Jennings, Chao Qi, Michael G. Ison, Judd F. Hultquist, Egon A. Ozer
EPI_ISL_9513492	2022-01-24	North America / USA / Illinois / Chicago	BA.1.1	Ramon Lorenzo-Redondo, Lacy M. Simons, Taylor J. Dean, Chad J. Achenbach, Lawrence J. Jennings, Chao Qi, Michael G. Ison, Judd F. Hultquist, Egon A. Ozer
EPI_ISL_9513493	2022-01-23	North America / USA / Illinois / Cook County	BA.1.1	Ramon Lorenzo-Redondo, Lacy M. Simons, Taylor J. Dean, Chad J. Achenbach, Lawrence J. Jennings, Chao Qi, Michael G. Ison, Judd F. Hultquist, Egon A. Ozer
EPI_ISL_9513494	2022-01-24	North America / USA / Illinois / Cook County	BA.1.1.18	Ramon Lorenzo-Redondo, Lacy M. Simons, Taylor J. Dean, Chad J. Achenbach, Lawrence J. Jennings, Chao Qi, Michael G. Ison, Judd F. Hultquist, Egon A. Ozer
EPI_ISL_9513496	2022-01-24	North America / USA / Illinois / Chicago	BA.1	Ramon Lorenzo-Redondo, Lacy M. Simons, Taylor J. Dean, Chad J. Achenbach, Lawrence J. Jennings, Chao Qi, Michael G. Ison, Judd F. Hultquist, Egon A. Ozer
EPI_ISL_9513497	2022-01-24	North America / USA / Illinois / Chicago	BA.1.6	Ramon Lorenzo-Redondo, Lacy M. Simons, Taylor J. Dean, Chad J. Achenbach, Lawrence J. Jennings, Chao Qi, Michael G. Ison, Judd F. Hultquist, Egon A. Ozer
EPI_ISL_9513499	2022-01-23	North America / USA / Illinois / Cook County	BA.1.1.14	Ramon Lorenzo-Redondo, Lacy M. Simons, Taylor J. Dean, Chad J. Achenbach, Lawrence J. Jennings, Chao Qi, Michael G. Ison, Judd F. Hultquist, Egon A. Ozer
EPI_ISL_9513500	2022-01-25	North America / USA / Illinois / Chicago	BA.1	Ramon Lorenzo-Redondo, Lacy M. Simons, Taylor J. Dean, Chad J. Achenbach, Lawrence J. Jennings, Chao Qi, Michael G. Ison, Judd F. Hultquist, Egon A. Ozer
EPI_ISL_9513501	2022-01-25	North America / USA / Illinois / Cook County	BA.1.20	Ramon Lorenzo-Redondo, Lacy M. Simons, Taylor J. Dean, Chad J. Achenbach, Lawrence J. Jennings, Chao Qi, Michael G. Ison, Judd F. Hultquist, Egon A. Ozer
EPI_ISL_9513502	2022-01-25	North America / USA / Illinois / Cook County	BA.1.20	Ramon Lorenzo-Redondo, Lacy M. Simons, Taylor J. Dean, Chad J. Achenbach, Lawrence J. Jennings, Chao Qi, Michael G. Ison, Judd F. Hultquist, Egon A. Ozer
EPI_ISL_9513503	2022-01-24	North America / USA / Illinois / Chicago	BA.1.1	Ramon Lorenzo-Redondo, Lacy M. Simons, Taylor J. Dean, Chad J. Achenbach, Lawrence J. Jennings, Chao Qi, Michael G. Ison, Judd F. Hultquist, Egon A. Ozer
EPI_ISL_9513504	2022-01-25	North America / USA / Illinois / Chicago	BA.1.17	Ramon Lorenzo-Redondo, Lacy M. Simons, Taylor J. Dean, Chad J. Achenbach, Lawrence J. Jennings, Chao Qi, Michael G. Ison, Judd F. Hultquist, Egon A. Ozer
EPI_ISL_9513505	2022-01-25	North America / USA / Illinois / Chicago	BA.1.1	Ramon Lorenzo-Redondo, Lacy M. Simons, Taylor J. Dean, Chad J. Achenbach, Lawrence J. Jennings, Chao Qi, Michael G. Ison, Judd F. Hultquist, Egon A. Ozer
EPI_ISL_9513506	2022-01-24	North America / USA / Illinois / Cook County	BA.1.15.2	Ramon Lorenzo-Redondo, Lacy M. Simons, Taylor J. Dean, Chad J. Achenbach, Lawrence J. Jennings, Chao Qi, Michael G. Ison, Judd F. Hultquist, Egon A. Ozer
EPI_ISL_9513507	2022-01-24	North America / USA / Illinois / Chicago	BA.1.18	Ramon Lorenzo-Redondo, Lacy M. Simons, Taylor J. Dean, Chad J. Achenbach, Lawrence J. Jennings, Chao Qi, Michael G. Ison, Judd F. Hultquist, Egon A. Ozer
EPI_ISL_9513509	2021-12-26	North America / USA / Illinois / Cook County	BA.1	Ramon Lorenzo-Redondo, Lacy M. Simons, Taylor J. Dean, Michael G. Ison, Xiaotian, Zheng, William J. Muller, Larry K. Kociolek, Judd F. Hultquist, Egon A. Ozer
EPI_ISL_9513510	2021-12-26	North America / USA / Illinois / Chicago	BA.1.1	Ramon Lorenzo-Redondo, Lacy M. Simons, Taylor J. Dean, Michael G. Ison, Xiaotian, Zheng, William J. Muller, Larry K. Kociolek, Judd F. Hultquist, Egon A. Ozer
EPI_ISL_9513511	2021-12-26	North America / USA / Illinois / Chicago	BA.1	Ramon Lorenzo-Redondo, Lacy M. Simons, Taylor J. Dean, Michael G. Ison, Xiaotian, Zheng, William J. Muller, Larry K. Kociolek, Judd F. Hultquist, Egon A. Ozer
EPI_ISL_9513512	2021-12-26	North America / USA / Illinois / Chicago	BA.1.20	Ramon Lorenzo-Redondo, Lacy M. Simons, Taylor J. Dean, Michael G. Ison, Xiaotian, Zheng, William J. Muller, Larry K. Kociolek, Judd F. Hultquist, Egon A. Ozer
EPI_ISL_9513513	2021-12-26	North America / USA / Illinois / Chicago	BA.1.20	Ramon Lorenzo-Redondo, Lacy M. Simons, Taylor J. Dean, Michael G. Ison, Xiaotian, Zheng, William J. Muller, Larry K. Kociolek, Judd F. Hultquist, Egon A. Ozer
EPI_ISL_9513514	2021-12-27	North America / USA / Illinois / Chicago	BA.1.20	Ramon Lorenzo-Redondo, Lacy M. Simons, Taylor J. Dean, Michael G. Ison, Xiaotian, Zheng, William J. Muller, Larry K. Kociolek, Judd F. Hultquist, Egon A. Ozer
EPI_ISL_9513515	2021-12-28	North America / USA / Illinois / Chicago	AY.3	Ramon Lorenzo-Redondo, Lacy M. Simons, Taylor J. Dean, Michael G. Ison, Xiaotian, Zheng, William J. Muller, Larry K. Kociolek, Judd F. Hultquist, Egon A. Ozer
EPI_ISL_9513517	2021-12-28	North America / USA / Illinois / Chicago	BA.1.20	Ramon Lorenzo-Redondo, Lacy M. Simons, Taylor J. Dean, Michael G. Ison, Xiaotian, Zheng, William J. Muller, Larry K. Kociolek, Judd F. Hultquist, Egon A. Ozer
EPI_ISL_9513518	2021-12-28	North America / USA / Illinois / Chicago	BA.1.20	Ramon Lorenzo-Redondo, Lacy M. Simons, Taylor J. Dean, Michael G. Ison, Xiaotian, Zheng, William J. Muller, Larry K. Kociolek, Judd F. Hultquist, Egon A. Ozer
EPI_ISL_9513519	2021-12-29	North America / USA / Illinois / Cook County	BA.1	Ramon Lorenzo-Redondo, Lacy M. Simons, Taylor J. Dean, Michael G. Ison, Xiaotian, Zheng, William J. Muller, Larry K. Kociolek, Judd F. Hultquist, Egon A. Ozer
EPI_ISL_9513520	2021-12-31	North America / USA / Illinois / Chicago	BA.1.1	Ramon Lorenzo-Redondo, Lacy M. Simons, Taylor J. Dean, Michael G. Ison, Xiaotian, Zheng, William J. Muller, Larry K. Kociolek, Judd F. Hultquist, Egon A. Ozer
EPI_ISL_9513521	2021-12-27	North America / USA / Illinois / Cook County	BA.1.15	Ramon Lorenzo-Redondo, Lacy M. Simons, Taylor J. Dean, Michael G. Ison, Xiaotian, Zheng, William J. Muller, Larry K. Kociolek, Judd F. Hultquist, Egon A. Ozer
EPI_ISL_9513522	2021-12-30	North America / USA / Illinois / Chicago	BA.1.17	Ramon Lorenzo-Redondo, Lacy M. Simons, Taylor J. Dean, Michael G. Ison, Xiaotian, Zheng, William J. Muller, Larry K. Kociolek, Judd F. Hultquist, Egon A. Ozer
EPI_ISL_9513523	2021-12-27	North America / USA / Illinois / Chicago	BA.1.20	Ramon Lorenzo-Redondo, Lacy M. Simons, Taylor J. Dean, Michael G. Ison, Xiaotian, Zheng, William J. Muller, Larry K. Kociolek, Judd F. Hultquist, Egon A. Ozer
EPI_ISL_9513524	2021-12-26	North America / USA / Illinois / Chicago	BA.1.20	Ramon Lorenzo-Redondo, Lacy M. Simons, Taylor J. Dean, Michael G. Ison, Xiaotian, Zheng, William J. Muller, Larry K. Kociolek, Judd F. Hultquist, Egon A. Ozer
EPI_ISL_9513525	2021-12-31	North America / USA / Illinois / Chicago	BA.1	Ramon Lorenzo-Redondo, Lacy M. Simons, Taylor J. Dean, Michael G. Ison, Xiaotian, Zheng, William J. Muller, Larry K. Kociolek, Judd F. Hultquist, Egon A. Ozer
EPI_ISL_9513526	2021-12-30	North America / USA / Illinois / Chicago	BA.1.1	Ramon Lorenzo-Redondo, Lacy M. Simons, Taylor J. Dean, Michael G. Ison, Xiaotian, Zheng, William J. Muller, Larry K. Kociolek, Judd F. Hultquist, Egon A. Ozer
EPI_ISL_9513527	2021-12-31	North America / USA / Illinois / Chicago	BA.1.17	Ramon Lorenzo-Redondo, Lacy M. Simons, Taylor J. Dean, Michael G. Ison, Xiaotian, Zheng, William J. Muller, Larry K. Kociolek, Judd F. Hultquist, Egon A. Ozer
EPI_ISL_9513530	2021-12-30	North America / USA / Illinois / Chicago	BA.1.20	Ramon Lorenzo-Redondo, Lacy M. Simons, Taylor J. Dean, Michael G. Ison, Xiaotian, Zheng, William J. Muller, Larry K. Kociolek, Judd F. Hultquist, Egon A. Ozer
EPI_ISL_9513533	2021-12-28	North America / USA / Illinois / Cook County	BA.1	Ramon Lorenzo-Redondo, Lacy M. Simons, Taylor J. Dean, Michael G. Ison, Xiaotian, Zheng, William J. Muller, Larry K. Kociolek, Judd F. Hultquist, Egon A. Ozer
EPI_ISL_9513534	2021-12-28	North America / USA / Illinois / Cook County	BA.1.20	Ramon Lorenzo-Redondo, Lacy M. Simons, Taylor J. Dean, Michael G. Ison, Xiaotian, Zheng, William J. Muller, Larry K. Kociolek, Judd F. Hultquist, Egon A. Ozer
EPI_ISL_9513539	2021-12-30	North America / USA / Illinois / Chicago	BA.1.18	Ramon Lorenzo-Redondo, Lacy M. Simons, Taylor J. Dean, Michael G. Ison, Xiaotian, Zheng, William J. Muller, Larry K. Kociolek, Judd F. Hultquist, Egon A. Ozer
EPI_ISL_9513541	2021-12-30	North America / USA / Illinois / Chicago	BA.1.20	Ramon Lorenzo-Redondo, Lacy M. Simons, Taylor J. Dean, Michael G. Ison, Xiaotian, Zheng, William J. Muller, Larry K. Kociolek, Judd F. Hultquist, Egon A. Ozer
EPI_ISL_9513544	2021-12-26	North America / USA / Illinois / Chicago	BA.1.20	Ramon Lorenzo-Redondo, Lacy M. Simons, Taylor J. Dean, Michael G. Ison, Xiaotian, Zheng, William J. Muller, Larry K. Kociolek, Judd F. Hultquist, Egon A. Ozer
EPI_ISL_9513545	2021-12-29	North America / USA / Illinois / Cook County	BA.1.20	Ramon Lorenzo-Redondo, Lacy M. Simons, Taylor J. Dean, Michael G. Ison, Xiaotian, Zheng, William J. Muller, Larry K. Kociolek, Judd F. Hultquist, Egon A. Ozer
EPI_ISL_9513546	2021-12-29	North America / USA / Illinois / Chicago	BA.1.20	Ramon Lorenzo-Redondo, Lacy M. Simons, Taylor J. Dean, Michael G. Ison, Xiaotian, Zheng, William J. Muller, Larry K. Kociolek, Judd F. Hultquist, Egon A. Ozer
EPI_ISL_9513547	2021-12-29	North America / USA / Illinois / Chicago	BA.1.20	Ramon Lorenzo-Redondo, Lacy M. Simons, Taylor J. Dean, Michael G. Ison, Xiaotian, Zheng, William J. Muller, Larry K. Kociolek, Judd F. Hultquist, Egon A. Ozer
EPI_ISL_9513548	2021-12-27	North America / USA / Illinois / Chicago	BA.1.15	Ramon Lorenzo-Redondo, Lacy M. Simons, Taylor J. Dean, Michael G. Ison, Xiaotian, Zheng, William J. Muller, Larry K. Kociolek, Judd F. Hultquist, Egon A. Ozer
EPI_ISL_9513552	2021-12-29	North America / USA / Illinois / Chicago	BA.1	Ramon Lorenzo-Redondo, Lacy M. Simons, Taylor J. Dean, Michael G. Ison, Xiaotian, Zheng, William J. Muller, Larry K. Kociolek, Judd F. Hultquist, Egon A. Ozer
EPI_ISL_9513553	2021-12-30	North America / USA / Illinois / Chicago	BA.1.18	Ramon Lorenzo-Redondo, Lacy M. Simons, Taylor J. Dean, Michael G. Ison, Xiaotian, Zheng, William J. Muller, Larry K. Kociolek, Judd F. Hultquist, Egon A. Ozer
EPI_ISL_9513554	2021-12-26	North America / USA / Illinois / Chicago	BA.1.1	Ramon Lorenzo-Redondo, Lacy M. Simons, Taylor J. Dean, Michael G. Ison, Xiaotian, Zheng, William J. Muller, Larry K. Kociolek, Judd F. Hultquist, Egon A. Ozer
EPI_ISL_9513556	2021-12-28	North America / USA / Illinois / Chicago	BA.1.20	Ramon Lorenzo-Redondo, Lacy M. Simons, Taylor J. Dean, Michael G. Ison, Xiaotian, Zheng, William J. Muller, Larry K. Kociolek, Judd F. Hultquist, Egon A. Ozer
EPI_ISL_9513558	2021-12-29	North America / USA / Illinois / Cook County	BA.1.18	Ramon Lorenzo-Redondo, Lacy M. Simons, Taylor J. Dean, Michael G. Ison, Xiaotian, Zheng, William J. Muller, Larry K. Kociolek, Judd F. Hultquist, Egon A. Ozer
EPI_ISL_9513559	2021-12-26	North America / USA / Illinois / Cook County	BA.1.20	Ramon Lorenzo-Redondo, Lacy M. Simons, Taylor J. Dean, Michael G. Ison, Xiaotian, Zheng, William J. Muller, Larry K. Kociolek, Judd F. Hultquist, Egon A. Ozer
EPI_ISL_9513560	2021-12-27	North America / USA / Illinois / Chicago	BA.1	Ramon Lorenzo-Redondo, Lacy M. Simons, Taylor J. Dean, Michael G. Ison, Xiaotian, Zheng, William J. Muller, Larry K. Kociolek, Judd F. Hultquist, Egon A. Ozer
EPI_ISL_9513561	2021-12-26	North America / USA / Illinois / Chicago	BA.1.20	Ramon Lorenzo-Redondo, Lacy M. Simons, Taylor J. Dean, Michael G. Ison, Xiaotian, Zheng, William J. Muller, Larry K. Kociolek, Judd F. Hultquist, Egon A. Ozer
EPI_ISL_9513562	2021-12-29	North America / USA / Illinois / Chicago	BA.1	Ramon Lorenzo-Redondo, Lacy M. Simons, Taylor J. Dean, Michael G. Ison, Xiaotian, Zheng, William J. Muller, Larry K. Kociolek, Judd F. Hultquist, Egon A. Ozer
EPI_ISL_9513566	2021-12-30	North America / USA / Illinois / Chicago	BA.1.1	Ramon Lorenzo-Redondo, Lacy M. Simons, Taylor J. Dean, Michael G. Ison, Xiaotian, Zheng, William J. Muller, Larry K. Kociolek, Judd F. Hultquist, Egon A. Ozer
EPI_ISL_9513567	2021-12-26	North America / USA / Illinois / Chicago	BA.1	Ramon Lorenzo-Redondo, Lacy M. Simons, Taylor J. Dean, Michael G. Ison, Xiaotian, Zheng, William J. Muller, Larry K. Kociolek, Judd F. Hultquist, Egon A. Ozer
EPI_ISL_9513569	2022-01-01	North America / USA / Illinois / Chicago	BA.1.20	Ramon Lorenzo-Redondo, Lacy M. Simons, Taylor J. Dean, Michael G. Ison, Xiaotian, Zheng, William J. Muller, Larry K. Kociolek, Judd F. Hultquist, Egon A. Ozer
EPI_ISL_9513571	2021-12-28	North America / USA / Illinois / Chicago	BA.1	Ramon Lorenzo-Redondo, Lacy M. Simons, Taylor J. Dean, Michael G. Ison, Xiaotian, Zheng, William J. Muller, Larry K. Kociolek, Judd F. Hultquist, Egon A. Ozer
EPI_ISL_9513572	2021-12-27	North America / USA / Illinois / Chicago	BA.1.20	Ramon Lorenzo-Redondo, Lacy M. Simons, Taylor J. Dean, Michael G. Ison, Xiaotian, Zheng, William J. Muller, Larry K. Kociolek, Judd F. Hultquist, Egon A. Ozer
EPI_ISL_9513573	2021-12-28	North America / USA / Illinois / Chicago	BA.1.20	Ramon Lorenzo-Redondo, Lacy M. Simons, Taylor J. Dean, Michael G. Ison, Xiaotian, Zheng, William J. Muller, Larry K. Kociolek, Judd F. Hultquist, Egon A. Ozer
EPI_ISL_9513575	2021-12-27	North America / USA / Illinois / Cook County	BA.1	Ramon Lorenzo-Redondo, Lacy M. Simons, Taylor J. Dean, Michael G. Ison, Xiaotian, Zheng, William J. Muller, Larry K. Kociolek, Judd F. Hultquist, Egon A. Ozer
EPI_ISL_9513576	2021-12-26	North America / USA / Illinois / Cook County	BA.1	Ramon Lorenzo-Redondo, Lacy M. Simons, Taylor J. Dean, Michael G. Ison, Xiaotian, Zheng, William J. Muller, Larry K. Kociolek, Judd F. Hultquist, Egon A. Ozer
EPI_ISL_9524464	2022-01-30	North America / USA / Illinois / Cook County	BA.1.1	Steven C. Holland, Matthew F. Smith, Regan A. Sullins, James C. Hu, LaRinda A. Holland, Nathaniel Johnson, Joshua LaBaer, Vel Murugan, Efrem S. Lim
EPI_ISL_9648466	2022-01-02	North America / USA / Illinois / Cook County / Chicago	BA.1	Stefan Green, Kevin Kunstman, Laura Furtado, Felix Araujo Perez, Edith Perez, Sofiya Bobrovska, Alyse Kittner, Hannah Barbian, Cecilia Chau, Sonya Kemp, Di Padilla
EPI_ISL_9648472	2021-12-31	North America / USA / Illinois / Cook County / Chicago	BA.1.20	Stefan Green, Kevin Kunstman, Laura Furtado, Felix Araujo Perez, Edith Perez, Sofiya Bobrovska, Alyse Kittner, Hannah Barbian, Cecilia Chau, Melissa Mace
EPI_ISL_9648473	2021-12-30	North America / USA / Illinois / Cook County / Chicago	BA.1.20	Stefan Green, Kevin Kunstman, Laura Furtado, Felix Araujo Perez, Edith Perez, Sofiya Bobrovska, Alyse Kittner, Hannah Barbian, Cecilia Chau, Mary Hayden, Joyce Houlihan, Diane Springer
EPI_ISL_9648475	2021-12-28	North America / USA / Illinois / Cook County / Chicago	BA.1.20	Stefan Green, Kevin Kunstman, Laura Furtado, Felix Araujo Perez, Edith Perez, Sofiya Bobrovska, Alyse Kittner, Hannah Barbian, Cecilia Chau, Mary Hayden, Joyce Houlihan, Diane Springer
EPI_ISL_9648477	2022-01-08	North America / USA / Illinois / Cook County / Chicago	BA.1.20	Stefan Green, Kevin Kunstman, Laura Furtado, Felix Araujo Perez, Edith Perez, Sofiya Bobrovska, Alyse Kittner, Hannah Barbian, Cecilia Chau, Melissa Mace
EPI_ISL_9648480	2022-01-09	North America / USA / Illinois / Cook County / Chicago	BA.1.20	Stefan Green, Kevin Kunstman, Laura Furtado, Felix Araujo Perez, Edith Perez, Sofiya Bobrovska, Alyse Kittner, Hannah Barbian, Cecilia Chau, Melissa Mace
EPI_ISL_9648483	2021-12-26	North America / USA / Illinois / Cook County / Chicago	BA.1.1	Stefan Green, Kevin Kunstman, Laura Furtado, Felix Araujo Perez, Edith Perez, Sofiya Bobrovska, Alyse Kittner, Hannah Barbian, Cecilia Chau
EPI_ISL_9648487	2021-12-31	North America / USA / Illinois / Cook County / Chicago	BA.1.20	Stefan Green, Kevin Kunstman, Laura Furtado, Felix Araujo Perez, Edith Perez, Sofiya Bobrovska, Alyse Kittner, Hannah Barbian, Cecilia Chau, Melissa Mace
EPI_ISL_9648488	2021-12-31	North America / USA / Illinois / Cook County / Chicago	BA.1.1	Stefan Green, Kevin Kunstman, Laura Furtado, Felix Araujo Perez, Edith Perez, Sofiya Bobrovska, Alyse Kittner, Hannah Barbian, Cecilia Chau, Melissa Mace
EPI_ISL_9648493	2021-12-26	North America / USA / Illinois / Cook County / Chicago	BA.1.20	Stefan Green, Kevin Kunstman, Laura Furtado, Felix Araujo Perez, Edith Perez, Sofiya Bobrovska, Alyse Kittner, Hannah Barbian, Cecilia Chau
EPI_ISL_9648499	2021-12-28	North America / USA / Illinois / Cook County / Chicago	BA.1.1	Stefan Green, Kevin Kunstman, Laura Furtado, Felix Araujo Perez, Edith Perez, Sofiya Bobrovska, Alyse Kittner, Hannah Barbian, Cecilia Chau, Mary Hayden, Joyce Houlihan, Diane Springer
EPI_ISL_9648500	2021-12-29	North America / USA / Illinois / Cook County / Chicago	BA.1.20	Stefan Green, Kevin Kunstman, Laura Furtado, Felix Araujo Perez, Edith Perez, Sofiya Bobrovska, Alyse Kittner, Hannah Barbian, Cecilia Chau, Mary Hayden, Joyce Houlihan, Diane Springer
EPI_ISL_9648505	2021-12-27	North America / USA / Illinois / Cook County / Chicago	BA.1.1	Stefan Green, Kevin Kunstman, Laura Furtado, Felix Araujo Perez, Edith Perez, Sofiya Bobrovska, Alyse Kittner, Hannah Barbian, Cecilia Chau
EPI_ISL_9648507	2021-12-27	North America / USA / Illinois / Cook County / Chicago	BA.1.20	Stefan Green, Kevin Kunstman, Laura Furtado, Felix Araujo Perez, Edith Perez, Sofiya Bobrovska, Alyse Kittner, Hannah Barbian, Cecilia Chau
EPI_ISL_9648509	2022-01-01	North America / USA / Illinois / Cook County / Chicago	BA.1.20	Stefan Green, Kevin Kunstman, Laura Furtado, Felix Araujo Perez, Edith Perez, Sofiya Bobrovska, Alyse Kittner, Hannah Barbian, Cecilia Chau, Marty Lampman, Arlene Lim, Susan Saccomanno, Aisha Coutee
EPI_ISL_9648510	2021-12-31	North America / USA / Illinois / Cook County / Chicago	BA.1.20	Stefan Green, Kevin Kunstman, Laura Furtado, Felix Araujo Perez, Edith Perez, Sofiya Bobrovska, Alyse Kittner, Hannah Barbian, Cecilia Chau, Melissa Mace
EPI_ISL_9648511	2021-12-30	North America / USA / Illinois / Cook County / Chicago	BA.1.20	Stefan Green, Kevin Kunstman, Laura Furtado, Felix Araujo Perez, Edith Perez, Sofiya Bobrovska, Alyse Kittner, Hannah Barbian, Cecilia Chau, Melissa Mace
EPI_ISL_9648518	2021-12-28	North America / USA / Illinois / Cook County / Chicago	BA.1.20	Stefan Green, Kevin Kunstman, Laura Furtado, Felix Araujo Perez, Edith Perez, Sofiya Bobrovska, Alyse Kittner, Hannah Barbian, Cecilia Chau, Lauren Megger, Nedra Love
EPI_ISL_9648540	2021-12-27	North America / USA / Illinois / Cook County / Chicago	BA.1.17	Stefan Green, Kevin Kunstman, Laura Furtado, Felix Araujo Perez, Edith Perez, Sofiya Bobrovska, Alyse Kittner, Hannah Barbian, Cecilia Chau, Lauren Megger, Nedra Love
EPI_ISL_9648541	2021-12-27	North America / USA / Illinois / Cook County / Chicago	BA.1.1	Stefan Green, Kevin Kunstman, Laura Furtado, Felix Araujo Perez, Edith Perez, Sofiya Bobrovska, Alyse Kittner, Hannah Barbian, Cecilia Chau, Sonya Kemp, Di Padilla
EPI_ISL_9648542	2022-01-02	North America / USA / Illinois / Cook County / Chicago	BA.1	Stefan Green, Kevin Kunstman, Laura Furtado, Felix Araujo Perez, Edith Perez, Sofiya Bobrovska, Alyse Kittner, Hannah Barbian, Cecilia Chau, Mary Hayden, Joyce Houlihan, Diane Springer
EPI_ISL_9648543	2021-12-28	North America / USA / Illinois / Cook County / Chicago	BA.1.1	Stefan Green, Kevin Kunstman, Laura Furtado, Felix Araujo Perez, Edith Perez, Sofiya Bobrovska, Alyse Kittner, Hannah Barbian, Cecilia Chau, Lauren Megger, Nedra Love
EPI_ISL_9648544	2021-12-27	North America / USA / Illinois / Cook County / Chicago	BA.1.20	Stefan Green, Kevin Kunstman, Laura Furtado, Felix Araujo Perez, Edith Perez, Sofiya Bobrovska, Alyse Kittner, Hannah Barbian, Cecilia Chau, Lauren Megger, Nedra Love
EPI_ISL_9648546	2021-12-31	North America / USA / Illinois / Cook County / Chicago	BA.1	Stefan Green, Kevin Kunstman, Laura Furtado, Felix Araujo Perez, Edith Perez, Sofiya Bobrovska, Alyse Kittner, Hannah Barbian, Cecilia Chau, Melissa Mace
EPI_ISL_9648547	2022-01-04	North America / USA / Illinois / Cook County / Chicago	BA.1.1	Stefan Green, Kevin Kunstman, Laura Furtado, Felix Araujo Perez, Edith Perez, Sofiya Bobrovska, Alyse Kittner, Hannah Barbian, Cecilia Chau, Marty Lampman, Arlene Lim, Susan Saccomanno, Aisha Coutee
EPI_ISL_9648553	2021-12-31	North America / USA / Illinois / Cook County / Chicago	BA.1.1	Stefan Green, Kevin Kunstman, Laura Furtado, Felix Araujo Perez, Edith Perez, Sofiya Bobrovska, Alyse Kittner, Hannah Barbian, Cecilia Chau, Melissa Mace
EPI_ISL_9648554	2021-12-31	North America / USA / Illinois / Cook County / Chicago	BA.1.20	Stefan Green, Kevin Kunstman, Laura Furtado, Felix Araujo Perez, Edith Perez, Sofiya Bobrovska, Alyse Kittner, Hannah Barbian, Cecilia Chau, Melissa Mace
EPI_ISL_9648555	2022-01-08	North America / USA / Illinois / Cook County / Chicago	BA.1.20	Stefan Green, Kevin Kunstman, Laura Furtado, Felix Araujo Perez, Edith Perez, Sofiya Bobrovska, Alyse Kittner, Hannah Barbian, Cecilia Chau, Melissa Mace
EPI_ISL_9648557	2021-12-27	North America / USA / Illinois / Cook County / Chicago	BA.1.20	Stefan Green, Kevin Kunstman, Laura Furtado, Felix Araujo Perez, Edith Perez, Sofiya Bobrovska, Alyse Kittner, Hannah Barbian, Cecilia Chau, Sonya Kemp, Di Padilla
EPI_ISL_9648558	2022-01-02	North America / USA / Illinois / Cook County / Chicago	BA.1.1	Stefan Green, Kevin Kunstman, Laura Furtado, Felix Araujo Perez, Edith Perez, Sofiya Bobrovska, Alyse Kittner, Hannah Barbian, Cecilia Chau, Sonya Kemp, Di Padilla
EPI_ISL_9648559	2022-01-01	North America / USA / Illinois / Cook County / Chicago	BA.1.20	Stefan Green, Kevin Kunstman, Laura Furtado, Felix Araujo Perez, Edith Perez, Sofiya Bobrovska, Alyse Kittner, Hannah Barbian, Cecilia Chau, Marty Lampman, Arlene Lim, Susan Saccomanno, Aisha Coutee
EPI_ISL_9648560	2022-01-04	North America / USA / Illinois / Cook County / Chicago	BA.1.1	Stefan Green, Kevin Kunstman, Laura Furtado, Felix Araujo Perez, Edith Perez, Sofiya Bobrovska, Alyse Kittner, Hannah Barbian, Cecilia Chau, Marty Lampman, Arlene Lim, Susan Saccomanno, Aisha Coutee
EPI_ISL_9648561	2022-01-04	North America / USA / Illinois / Cook County / Chicago	BA.1.1	Stefan Green, Kevin Kunstman, Laura Furtado, Felix Araujo Perez, Edith Perez, Sofiya Bobrovska, Alyse Kittner, Hannah Barbian, Cecilia Chau, Marty Lampman, Arlene Lim, Susan Saccomanno, Aisha Coutee
EPI_ISL_9648562	2022-01-04	North America / USA / Illinois / Cook County / Chicago	BA.1.20	Stefan Green, Kevin Kunstman, Laura Furtado, Felix Araujo Perez, Edith Perez, Sofiya Bobrovska, Alyse Kittner, Hannah Barbian, Cecilia Chau, Marty Lampman, Arlene Lim, Susan Saccomanno, Aisha Coutee
EPI_ISL_9648594	2022-01-01	North America / USA / Illinois / Cook County / Chicago	BA.1.15	Stefan Green, Kevin Kunstman, Laura Furtado, Felix Araujo Perez, Edith Perez, Sofiya Bobrovska, Alyse Kittner, Hannah Barbian, Cecilia Chau, Mary Hayden, Joyce Houlihan, Diane Springer
EPI_ISL_9648595	2022-01-01	North America / USA / Illinois / Cook County / Chicago	BA.1	Stefan Green, Kevin Kunstman, Laura Furtado, Felix Araujo Perez, Edith Perez, Sofiya Bobrovska, Alyse Kittner, Hannah Barbian, Cecilia Chau, Mary Hayden, Joyce Houlihan, Diane Springer
EPI_ISL_9648596	2022-01-01	North America / USA / Illinois / Cook County / Chicago	BA.1.20	Stefan Green, Kevin Kunstman, Laura Furtado, Felix Araujo Perez, Edith Perez, Sofiya Bobrovska, Alyse Kittner, Hannah Barbian, Cecilia Chau, Mary Hayden, Joyce Houlihan, Diane Springer
EPI_ISL_9648597	2022-01-01	North America / USA / Illinois / Cook County / Chicago	BA.1.1	Stefan Green, Kevin Kunstman, Laura Furtado, Felix Araujo Perez, Edith Perez, Sofiya Bobrovska, Alyse Kittner, Hannah Barbian, Cecilia Chau, Mary Hayden, Joyce Houlihan, Diane Springer
EPI_ISL_9648598	2022-01-01	North America / USA / Illinois / Cook County / Chicago	BA.1.20	Stefan Green, Kevin Kunstman, Laura Furtado, Felix Araujo Perez, Edith Perez, Sofiya Bobrovska, Alyse Kittner, Hannah Barbian, Cecilia Chau, Mary Hayden, Joyce Houlihan, Diane Springer
EPI_ISL_9648599	2022-01-01	North America / USA / Illinois / Cook County / Chicago	BA.1.15	Stefan Green, Kevin Kunstman, Laura Furtado, Felix Araujo Perez, Edith Perez, Sofiya Bobrovska, Alyse Kittner, Hannah Barbian, Cecilia Chau, Mary Hayden, Joyce Houlihan, Diane Springer
EPI_ISL_9648600	2022-01-01	North America / USA / Illinois / Cook County / Chicago	BA.1.1	Stefan Green, Kevin Kunstman, Laura Furtado, Felix Araujo Perez, Edith Perez, Sofiya Bobrovska, Alyse Kittner, Hannah Barbian, Cecilia Chau, Mary Hayden, Joyce Houlihan, Diane Springer
EPI_ISL_9648601	2022-01-01	North America / USA / Illinois / Cook County / Chicago	BA.1.20	Stefan Green, Kevin Kunstman, Laura Furtado, Felix Araujo Perez, Edith Perez, Sofiya Bobrovska, Alyse Kittner, Hannah Barbian, Cecilia Chau, Mary Hayden, Joyce Houlihan, Diane Springer
EPI_ISL_9648602	2022-01-01	North America / USA / Illinois / Cook County / Chicago	BA.1.20	Stefan Green, Kevin Kunstman, Laura Furtado, Felix Araujo Perez, Edith Perez, Sofiya Bobrovska, Alyse Kittner, Hannah Barbian, Cecilia Chau, Mary Hayden, Joyce Houlihan, Diane Springer
EPI_ISL_9648603	2022-01-01	North America / USA / Illinois / Cook County / Chicago	BA.1.1	Stefan Green, Kevin Kunstman, Laura Furtado, Felix Araujo Perez, Edith Perez, Sofiya Bobrovska, Alyse Kittner, Hannah Barbian, Cecilia Chau, Mary Hayden, Joyce Houlihan, Diane Springer
EPI_ISL_9648604	2022-01-01	North America / USA / Illinois / Cook County / Chicago	BA.1.1	Stefan Green, Kevin Kunstman, Laura Furtado, Felix Araujo Perez, Edith Perez, Sofiya Bobrovska, Alyse Kittner, Hannah Barbian, Cecilia Chau, Mary Hayden, Joyce Houlihan, Diane Springer
EPI_ISL_9648605	2022-01-01	North America / USA / Illinois / Cook County / Chicago	BA.1.20	Stefan Green, Kevin Kunstman, Laura Furtado, Felix Araujo Perez, Edith Perez, Sofiya Bobrovska, Alyse Kittner, Hannah Barbian, Cecilia Chau, Mary Hayden, Joyce Houlihan, Diane Springer
EPI_ISL_9648606	2022-01-01	North America / USA / Illinois / Cook County / Chicago	BA.1.1	Stefan Green, Kevin Kunstman, Laura Furtado, Felix Araujo Perez, Edith Perez, Sofiya Bobrovska, Alyse Kittner, Hannah Barbian, Cecilia Chau, Mary Hayden, Joyce Houlihan, Diane Springer
EPI_ISL_9648607	2022-01-01	North America / USA / Illinois / Cook County / Chicago	BA.1.1	Stefan Green, Kevin Kunstman, Laura Furtado, Felix Araujo Perez, Edith Perez, Sofiya Bobrovska, Alyse Kittner, Hannah Barbian, Cecilia Chau, Mary Hayden, Joyce Houlihan, Diane Springer
EPI_ISL_9648608	2022-01-01	North America / USA / Illinois / Cook County / Chicago	BA.1.1	Stefan Green, Kevin Kunstman, Laura Furtado, Felix Araujo Perez, Edith Perez, Sofiya Bobrovska, Alyse Kittner, Hannah Barbian, Cecilia Chau, Mary Hayden, Joyce Houlihan, Diane Springer
EPI_ISL_9648609	2022-01-01	North America / USA / Illinois / Cook County / Chicago	BA.1.20	Stefan Green, Kevin Kunstman, Laura Furtado, Felix Araujo Perez, Edith Perez, Sofiya Bobrovska, Alyse Kittner, Hannah Barbian, Cecilia Chau, Mary Hayden, Joyce Houlihan, Diane Springer
EPI_ISL_9648610	2022-01-01	North America / USA / Illinois / Cook County / Chicago	BA.1.20	Stefan Green, Kevin Kunstman, Laura Furtado, Felix Araujo Perez, Edith Perez, Sofiya Bobrovska, Alyse Kittner, Hannah Barbian, Cecilia Chau, Mary Hayden, Joyce Houlihan, Diane Springer
EPI_ISL_9648611	2022-01-01	North America / USA / Illinois / Cook County / Chicago	BA.1.20	Stefan Green, Kevin Kunstman, Laura Furtado, Felix Araujo Perez, Edith Perez, Sofiya Bobrovska, Alyse Kittner, Hannah Barbian, Cecilia Chau, Mary Hayden, Joyce Houlihan, Diane Springer
EPI_ISL_9648612	2022-01-01	North America / USA / Illinois / Cook County / Chicago	BA.1.1	Stefan Green, Kevin Kunstman, Laura Furtado, Felix Araujo Perez, Edith Perez, Sofiya Bobrovska, Alyse Kittner, Hannah Barbian, Cecilia Chau, Mary Hayden, Joyce Houlihan, Diane Springer
EPI_ISL_9648613	2022-01-01	North America / USA / Illinois / Cook County / Chicago	BA.1.20	Stefan Green, Kevin Kunstman, Laura Furtado, Felix Araujo Perez, Edith Perez, Sofiya Bobrovska, Alyse Kittner, Hannah Barbian, Cecilia Chau, Mary Hayden, Joyce Houlihan, Diane Springer
EPI_ISL_9648614	2022-01-01	North America / USA / Illinois / Cook County / Chicago	BA.1.1	Stefan Green, Kevin Kunstman, Laura Furtado, Felix Araujo Perez, Edith Perez, Sofiya Bobrovska, Alyse Kittner, Hannah Barbian, Cecilia Chau, Mary Hayden, Joyce Houlihan, Diane Springer
EPI_ISL_9648615	2022-01-01	North America / USA / Illinois / Cook County / Chicago	BA.1.1	Stefan Green, Kevin Kunstman, Laura Furtado, Felix Araujo Perez, Edith Perez, Sofiya Bobrovska, Alyse Kittner, Hannah Barbian, Cecilia Chau, Mary Hayden, Joyce Houlihan, Diane Springer
EPI_ISL_9648616	2022-01-01	North America / USA / Illinois / Cook County / Chicago	BA.1.15	Stefan Green, Kevin Kunstman, Laura Furtado, Felix Araujo Perez, Edith Perez, Sofiya Bobrovska, Alyse Kittner, Hannah Barbian, Cecilia Chau, Mary Hayden, Joyce Houlihan, Diane Springer
EPI_ISL_9648617	2022-01-01	North America / USA / Illinois / Cook County / Chicago	BA.1.20	Stefan Green, Kevin Kunstman, Laura Furtado, Felix Araujo Perez, Edith Perez, Sofiya Bobrovska, Alyse Kittner, Hannah Barbian, Cecilia Chau, Mary Hayden, Joyce Houlihan, Diane Springer
EPI_ISL_9648618	2022-01-01	North America / USA / Illinois / Cook County / Chicago	BA.1.20	Stefan Green, Kevin Kunstman, Laura Furtado, Felix Araujo Perez, Edith Perez, Sofiya Bobrovska, Alyse Kittner, Hannah Barbian, Cecilia Chau, Mary Hayden, Joyce Houlihan, Diane Springer
EPI_ISL_9648619	2022-01-01	North America / USA / Illinois / Cook County / Chicago	BA.1.20	Stefan Green, Kevin Kunstman, Laura Furtado, Felix Araujo Perez, Edith Perez, Sofiya Bobrovska, Alyse Kittner, Hannah Barbian, Cecilia Chau, Mary Hayden, Joyce Houlihan, Diane Springer
EPI_ISL_9648620	2022-01-02	North America / USA / Illinois / Cook County / Chicago	BA.1.15	Stefan Green, Kevin Kunstman, Laura Furtado, Felix Araujo Perez, Edith Perez, Sofiya Bobrovska, Alyse Kittner, Hannah Barbian, Cecilia Chau, Mary Hayden, Joyce Houlihan, Diane Springer
EPI_ISL_9648621	2022-01-02	North America / USA / Illinois / Cook County / Chicago	BA.1.20	Stefan Green, Kevin Kunstman, Laura Furtado, Felix Araujo Perez, Edith Perez, Sofiya Bobrovska, Alyse Kittner, Hannah Barbian, Cecilia Chau, Mary Hayden, Joyce Houlihan, Diane Springer
EPI_ISL_9648622	2022-01-02	North America / USA / Illinois / Cook County / Chicago	BA.1	Stefan Green, Kevin Kunstman, Laura Furtado, Felix Araujo Perez, Edith Perez, Sofiya Bobrovska, Alyse Kittner, Hannah Barbian, Cecilia Chau, Mary Hayden, Joyce Houlihan, Diane Springer
EPI_ISL_9648623	2022-01-02	North America / USA / Illinois / Cook County / Chicago	BA.1.20	Stefan Green, Kevin Kunstman, Laura Furtado, Felix Araujo Perez, Edith Perez, Sofiya Bobrovska, Alyse Kittner, Hannah Barbian, Cecilia Chau, Mary Hayden, Joyce Houlihan, Diane Springer
EPI_ISL_9648624	2022-01-02	North America / USA / Illinois / Cook County / Chicago	BA.1.20	Stefan Green, Kevin Kunstman, Laura Furtado, Felix Araujo Perez, Edith Perez, Sofiya Bobrovska, Alyse Kittner, Hannah Barbian, Cecilia Chau, Mary Hayden, Joyce Houlihan, Diane Springer
EPI_ISL_9648625	2022-01-02	North America / USA / Illinois / Cook County / Chicago	BA.1.15	Stefan Green, Kevin Kunstman, Laura Furtado, Felix Araujo Perez, Edith Perez, Sofiya Bobrovska, Alyse Kittner, Hannah Barbian, Cecilia Chau, Mary Hayden, Joyce Houlihan, Diane Springer
EPI_ISL_9648626	2022-01-02	North America / USA / Illinois / Cook County / Chicago	BA.1.20	Stefan Green, Kevin Kunstman, Laura Furtado, Felix Araujo Perez, Edith Perez, Sofiya Bobrovska, Alyse Kittner, Hannah Barbian, Cecilia Chau, Mary Hayden, Joyce Houlihan, Diane Springer
EPI_ISL_9648627	2022-01-02	North America / USA / Illinois / Cook County / Chicago	BA.1.1.18	Stefan Green, Kevin Kunstman, Laura Furtado, Felix Araujo Perez, Edith Perez, Sofiya Bobrovska, Alyse Kittner, Hannah Barbian, Cecilia Chau, Mary Hayden, Joyce Houlihan, Diane Springer
EPI_ISL_9648628	2022-01-02	North America / USA / Illinois / Cook County / Chicago	BA.1.20	Stefan Green, Kevin Kunstman, Laura Furtado, Felix Araujo Perez, Edith Perez, Sofiya Bobrovska, Alyse Kittner, Hannah Barbian, Cecilia Chau, Mary Hayden, Joyce Houlihan, Diane Springer
EPI_ISL_9648629	2022-01-02	North America / USA / Illinois / Cook County / Chicago	BA.1.15	Stefan Green, Kevin Kunstman, Laura Furtado, Felix Araujo Perez, Edith Perez, Sofiya Bobrovska, Alyse Kittner, Hannah Barbian, Cecilia Chau, Mary Hayden, Joyce Houlihan, Diane Springer
EPI_ISL_9648630	2022-01-02	North America / USA / Illinois / Cook County / Chicago	BA.1	Stefan Green, Kevin Kunstman, Laura Furtado, Felix Araujo Perez, Edith Perez, Sofiya Bobrovska, Alyse Kittner, Hannah Barbian, Cecilia Chau, Mary Hayden, Joyce Houlihan, Diane Springer
EPI_ISL_9648631	2022-01-02	North America / USA / Illinois / Cook County / Chicago	BA.1.20	Stefan Green, Kevin Kunstman, Laura Furtado, Felix Araujo Perez, Edith Perez, Sofiya Bobrovska, Alyse Kittner, Hannah Barbian, Cecilia Chau, Mary Hayden, Joyce Houlihan, Diane Springer
EPI_ISL_9648632	2022-01-02	North America / USA / Illinois / Cook County / Chicago	BA.1.15	Stefan Green, Kevin Kunstman, Laura Furtado, Felix Araujo Perez, Edith Perez, Sofiya Bobrovska, Alyse Kittner, Hannah Barbian, Cecilia Chau, Mary Hayden, Joyce Houlihan, Diane Springer
EPI_ISL_9648633	2022-01-02	North America / USA / Illinois / Cook County / Chicago	BA.1.1.14	Stefan Green, Kevin Kunstman, Laura Furtado, Felix Araujo Perez, Edith Perez, Sofiya Bobrovska, Alyse Kittner, Hannah Barbian, Cecilia Chau, Mary Hayden, Joyce Houlihan, Diane Springer
EPI_ISL_9648634	2022-01-02	North America / USA / Illinois / Cook County / Chicago	BA.1.1	Stefan Green, Kevin Kunstman, Laura Furtado, Felix Araujo Perez, Edith Perez, Sofiya Bobrovska, Alyse Kittner, Hannah Barbian, Cecilia Chau, Mary Hayden, Joyce Houlihan, Diane Springer
EPI_ISL_9648635	2022-01-02	North America / USA / Illinois / Cook County / Chicago	BA.1.1	Stefan Green, Kevin Kunstman, Laura Furtado, Felix Araujo Perez, Edith Perez, Sofiya Bobrovska, Alyse Kittner, Hannah Barbian, Cecilia Chau, Mary Hayden, Joyce Houlihan, Diane Springer
EPI_ISL_9648636	2022-01-02	North America / USA / Illinois / Cook County / Chicago	BA.1.1	Stefan Green, Kevin Kunstman, Laura Furtado, Felix Araujo Perez, Edith Perez, Sofiya Bobrovska, Alyse Kittner, Hannah Barbian, Cecilia Chau, Mary Hayden, Joyce Houlihan, Diane Springer
EPI_ISL_9648637	2022-01-02	North America / USA / Illinois / Cook County / Chicago	BA.1	Stefan Green, Kevin Kunstman, Laura Furtado, Felix Araujo Perez, Edith Perez, Sofiya Bobrovska, Alyse Kittner, Hannah Barbian, Cecilia Chau, Mary Hayden, Joyce Houlihan, Diane Springer
EPI_ISL_9648638	2022-01-02	North America / USA / Illinois / Cook County / Chicago	BA.1.20	Stefan Green, Kevin Kunstman, Laura Furtado, Felix Araujo Perez, Edith Perez, Sofiya Bobrovska, Alyse Kittner, Hannah Barbian, Cecilia Chau, Mary Hayden, Joyce Houlihan, Diane Springer
EPI_ISL_9648639	2022-01-02	North America / USA / Illinois / Cook County / Chicago	BA.1.1	Stefan Green, Kevin Kunstman, Laura Furtado, Felix Araujo Perez, Edith Perez, Sofiya Bobrovska, Alyse Kittner, Hannah Barbian, Cecilia Chau, Mary Hayden, Joyce Houlihan, Diane Springer
EPI_ISL_9648640	2022-01-02	North America / USA / Illinois / Cook County / Chicago	BA.1	Stefan Green, Kevin Kunstman, Laura Furtado, Felix Araujo Perez, Edith Perez, Sofiya Bobrovska, Alyse Kittner, Hannah Barbian, Cecilia Chau, Mary Hayden, Joyce Houlihan, Diane Springer
EPI_ISL_9648641	2021-12-29	North America / USA / Illinois / Cook County / Chicago	BA.1.20	Stefan Green, Kevin Kunstman, Laura Furtado, Felix Araujo Perez, Edith Perez, Sofiya Bobrovska, Alyse Kittner, Hannah Barbian, Cecilia Chau, Mary Hayden, Joyce Houlihan, Diane Springer
EPI_ISL_9648645	2021-12-28	North America / USA / Illinois / Cook County / Chicago	BA.1.20	Stefan Green, Kevin Kunstman, Laura Furtado, Felix Araujo Perez, Edith Perez, Sofiya Bobrovska, Alyse Kittner, Hannah Barbian, Cecilia Chau, Mary Hayden, Joyce Houlihan, Diane Springer
EPI_ISL_9648646	2021-12-28	North America / USA / Illinois / Cook County / Chicago	BA.1.1	Stefan Green, Kevin Kunstman, Laura Furtado, Felix Araujo Perez, Edith Perez, Sofiya Bobrovska, Alyse Kittner, Hannah Barbian, Cecilia Chau, Mary Hayden, Joyce Houlihan, Diane Springer
EPI_ISL_9648647	2021-12-28	North America / USA / Illinois / Cook County / Chicago	BA.1.1	Stefan Green, Kevin Kunstman, Laura Furtado, Felix Araujo Perez, Edith Perez, Sofiya Bobrovska, Alyse Kittner, Hannah Barbian, Cecilia Chau, Mary Hayden, Joyce Houlihan, Diane Springer
EPI_ISL_9648648	2021-12-28	North America / USA / Illinois / Cook County / Chicago	BA.1.20	Stefan Green, Kevin Kunstman, Laura Furtado, Felix Araujo Perez, Edith Perez, Sofiya Bobrovska, Alyse Kittner, Hannah Barbian, Cecilia Chau, Mary Hayden, Joyce Houlihan, Diane Springer
EPI_ISL_9648649	2021-12-28	North America / USA / Illinois / Cook County / Chicago	BA.1.20	Stefan Green, Kevin Kunstman, Laura Furtado, Felix Araujo Perez, Edith Perez, Sofiya Bobrovska, Alyse Kittner, Hannah Barbian, Cecilia Chau, Mary Hayden, Joyce Houlihan, Diane Springer
EPI_ISL_9648650	2021-12-29	North America / USA / Illinois / Cook County / Chicago	BA.1.15	Stefan Green, Kevin Kunstman, Laura Furtado, Felix Araujo Perez, Edith Perez, Sofiya Bobrovska, Alyse Kittner, Hannah Barbian, Cecilia Chau, Mary Hayden, Joyce Houlihan, Diane Springer
EPI_ISL_9648651	2021-12-29	North America / USA / Illinois / Cook County / Chicago	BA.1.20	Stefan Green, Kevin Kunstman, Laura Furtado, Felix Araujo Perez, Edith Perez, Sofiya Bobrovska, Alyse Kittner, Hannah Barbian, Cecilia Chau, Mary Hayden, Joyce Houlihan, Diane Springer
EPI_ISL_9648652	2021-12-29	North America / USA / Illinois / Cook County / Chicago	BA.1.20	Stefan Green, Kevin Kunstman, Laura Furtado, Felix Araujo Perez, Edith Perez, Sofiya Bobrovska, Alyse Kittner, Hannah Barbian, Cecilia Chau, Mary Hayden, Joyce Houlihan, Diane Springer
EPI_ISL_9648653	2021-12-30	North America / USA / Illinois / Cook County / Chicago	BA.1.20	Stefan Green, Kevin Kunstman, Laura Furtado, Felix Araujo Perez, Edith Perez, Sofiya Bobrovska, Alyse Kittner, Hannah Barbian, Cecilia Chau, Mary Hayden, Joyce Houlihan, Diane Springer
EPI_ISL_9648654	2021-12-30	North America / USA / Illinois / Cook County / Chicago	BA.1	Stefan Green, Kevin Kunstman, Laura Furtado, Felix Araujo Perez, Edith Perez, Sofiya Bobrovska, Alyse Kittner, Hannah Barbian, Cecilia Chau, Mary Hayden, Joyce Houlihan, Diane Springer
EPI_ISL_9648655	2021-12-30	North America / USA / Illinois / Cook County / Chicago	BA.1.20	Stefan Green, Kevin Kunstman, Laura Furtado, Felix Araujo Perez, Edith Perez, Sofiya Bobrovska, Alyse Kittner, Hannah Barbian, Cecilia Chau, Mary Hayden, Joyce Houlihan, Diane Springer
EPI_ISL_9648656	2021-12-30	North America / USA / Illinois / Cook County / Chicago	BA.1	Stefan Green, Kevin Kunstman, Laura Furtado, Felix Araujo Perez, Edith Perez, Sofiya Bobrovska, Alyse Kittner, Hannah Barbian, Cecilia Chau, Mary Hayden, Joyce Houlihan, Diane Springer
EPI_ISL_9648657	2021-12-30	North America / USA / Illinois / Cook County / Chicago	BA.1.1	Stefan Green, Kevin Kunstman, Laura Furtado, Felix Araujo Perez, Edith Perez, Sofiya Bobrovska, Alyse Kittner, Hannah Barbian, Cecilia Chau, Mary Hayden, Joyce Houlihan, Diane Springer
EPI_ISL_9648658	2021-12-30	North America / USA / Illinois / Cook County / Chicago	BA.1.15	Stefan Green, Kevin Kunstman, Laura Furtado, Felix Araujo Perez, Edith Perez, Sofiya Bobrovska, Alyse Kittner, Hannah Barbian, Cecilia Chau, Mary Hayden, Joyce Houlihan, Diane Springer
EPI_ISL_9648659	2021-12-31	North America / USA / Illinois / Cook County / Chicago	BA.1.1	Stefan Green, Kevin Kunstman, Laura Furtado, Felix Araujo Perez, Edith Perez, Sofiya Bobrovska, Alyse Kittner, Hannah Barbian, Cecilia Chau, Mary Hayden, Joyce Houlihan, Diane Springer
EPI_ISL_9648660	2021-12-31	North America / USA / Illinois / Cook County / Chicago	BA.1.15	Stefan Green, Kevin Kunstman, Laura Furtado, Felix Araujo Perez, Edith Perez, Sofiya Bobrovska, Alyse Kittner, Hannah Barbian, Cecilia Chau, Mary Hayden, Joyce Houlihan, Diane Springer
EPI_ISL_9648661	2021-12-31	North America / USA / Illinois / Cook County / Chicago	BA.1	Stefan Green, Kevin Kunstman, Laura Furtado, Felix Araujo Perez, Edith Perez, Sofiya Bobrovska, Alyse Kittner, Hannah Barbian, Cecilia Chau, Mary Hayden, Joyce Houlihan, Diane Springer
EPI_ISL_9648662	2021-12-31	North America / USA / Illinois / Cook County / Chicago	BA.1	Stefan Green, Kevin Kunstman, Laura Furtado, Felix Araujo Perez, Edith Perez, Sofiya Bobrovska, Alyse Kittner, Hannah Barbian, Cecilia Chau, Mary Hayden, Joyce Houlihan, Diane Springer
[truncated: 435 more rows]

## Sheet: Table S1c
Table S1c. GISAID Identifiers were used in this study. List of GISAID EPI IDs, along with information about the submitters, used to generate Figure 2D.
[truncated: 1,346 more rows]

[truncated: 3 more sheets: Table S1d, Table S1e, Table S1f]
